# Supplementary material for: N,N′-Di-8-quinolyladipamide
Source: Acta Crystallogr Sect E Struct Rep Online. 2009 May 23;65(Pt 6):o1399. doi: 10.1107/S1600536809017541 (PMC2969576; doi:10.1107/S1600536809017541)
Supplement: Supplementary file 2 [file e-65-o1399-Isup2.hkl]

# 
# h,k,l, Fc-squared, Fo-squared, sigma(Fo-squared) and status flag 
# 
data_I
_shelx_title ' 80101A in P2(1)/n' 
_shelx_refln_list_code          4 
_shelx_F_calc_maximum      158.96 
_exptl_crystal_F_000       420.00 
_reflns_d_resolution_high  0.7991 
 
loop_ 
 _symmetry_equiv_pos_as_xyz 
 'x, y, z' 
 '-x+1/2, y+1/2, -z+1/2' 
 '-x, -y, -z' 
 'x-1/2, -y-1/2, z-1/2' 
 
_cell_length_a     9.9230 
_cell_length_b     9.1841 
_cell_length_c    11.7223 
_cell_angle_alpha  90.000 
_cell_angle_beta  110.530 
_cell_angle_gamma  90.000 
 
_shelx_F_squared_multiplier     1.000 
 
loop_ 
 _refln_index_h 
 _refln_index_k 
 _refln_index_l 
 _refln_F_squared_calc 
 _refln_F_squared_meas 
 _refln_F_squared_sigma 
 _refln_observed_status 
   2   0   0     3367.39     3160.17     46.21 o 
   4   0   0     2142.63     2129.63     23.87 o 
   6   0   0       15.81       15.05      5.71 o 
   8   0   0      315.97      311.48      7.46 o 
  10   0   0       27.68       30.50      5.52 o 
   1   1   0     1041.30      980.85     10.65 o 
   2   1   0        0.29        0.94      0.49 o 
   3   1   0       14.96       15.82      0.77 o 
   4   1   0      809.49      801.50      8.98 o 
   5   1   0       77.42       92.48      1.78 o 
   6   1   0        0.05       -0.65      1.07 o 
   7   1   0       49.83       50.77      2.29 o 
   8   1   0      156.27      159.33      3.79 o 
   9   1   0        9.73        7.45      2.29 o 
  10   1   0        0.14       -0.77      2.29 o 
  11   1   0        2.04       -0.86      3.35 o 
   0   2   0     4370.26     3995.34     40.65 o 
   1   2   0      585.00      507.09      4.00 o 
   2   2   0       34.06       27.02      1.06 o 
   3   2   0      332.28      337.43      3.81 o 
   4   2   0      102.38       99.30      2.07 o 
   5   2   0       16.50       16.40      1.22 o 
   6   2   0        5.85        8.98      1.20 o 
   7   2   0      528.67      510.89      7.97 o 
   8   2   0      416.43      414.59      7.56 o 
   9   2   0        2.32       -0.26      2.02 o 
  10   2   0        7.74        4.99      2.48 o 
  11   2   0        0.80       -0.55      2.95 o 
   1   3   0      301.33      301.40      3.17 o 
   2   3   0      487.48      520.51      5.24 o 
   3   3   0      396.09      422.43      4.04 o 
   4   3   0      408.79      420.55      7.57 o 
   5   3   0        2.28        0.57      0.97 o 
   6   3   0      106.23      103.64      2.66 o 
   7   3   0      193.41      187.04      5.36 o 
   8   3   0       85.02       82.43      3.53 o 
   9   3   0      134.68      122.02      4.47 o 
  10   3   0        1.67        2.65      2.52 o 
  11   3   0        4.58        2.55      3.05 o 
   0   4   0      423.35      422.80      5.05 o 
   1   4   0      847.10      855.83      6.77 o 
   2   4   0      574.58      598.78      5.26 o 
   3   4   0      284.81      302.80      3.43 o 
   4   4   0       65.49       73.42      1.73 o 
   5   4   0       55.31       53.68      2.00 o 
   6   4   0       16.33       15.33      1.65 o 
   7   4   0        3.50        1.36      1.37 o 
   8   4   0        0.07       -0.84      1.97 o 
   9   4   0       17.91       14.83      2.55 o 
  10   4   0        1.54       -1.11      2.64 o 
   1   5   0      386.86      442.95      3.96 o 
   2   5   0      356.18      350.88      4.08 o 
   3   5   0        1.12        1.12      0.82 o 
   4   5   0        9.25        9.73      1.08 o 
   5   5   0      172.67      166.12      3.44 o 
   6   5   0        5.44        3.90      2.23 o 
   7   5   0       18.50       18.58      2.40 o 
   8   5   0       50.92       45.09      4.15 o 
   9   5   0        0.09       -2.34      3.01 o 
  10   5   0       27.95       36.54      4.86 o 
   0   6   0       61.53       56.56      2.10 o 
   1   6   0       35.97       44.88      1.59 o 
   2   6   0      199.27      200.72      3.02 o 
   3   6   0        4.21        0.84      1.11 o 
   4   6   0       24.05       19.84      1.91 o 
   5   6   0       66.29       69.93      3.07 o 
   6   6   0      209.09      216.17      5.24 o 
   7   6   0       19.71       17.93      2.59 o 
   8   6   0       12.08       10.78      4.18 o 
   9   6   0        1.93        1.03      3.56 o 
   1   7   0        8.73        9.93      1.81 o 
   2   7   0       36.71       37.34      4.83 o 
   3   7   0      204.75      192.34      3.81 o 
   4   7   0        0.60       -0.33      1.56 o 
   5   7   0       60.87       59.60      3.36 o 
   6   7   0       27.28       26.20      2.68 o 
   7   7   0      104.13       96.63      4.17 o 
   8   7   0       11.34        5.00      4.02 o 
   9   7   0        5.57        1.72      3.86 o 
   0   8   0       15.62       11.83      2.67 o 
   1   8   0      607.36      597.93     11.30 o 
   2   8   0       90.41       87.60      3.56 o 
   3   8   0       41.99       49.23      7.48 o 
   4   8   0       19.92       17.86      4.09 o 
   5   8   0        2.83        2.12      2.63 o 
   6   8   0       28.36       24.89      4.02 o 
   7   8   0        3.41        2.80      3.44 o 
   8   8   0        0.06       -3.49      3.49 o 
   1   9   0        4.34        2.00      2.31 o 
   2   9   0        0.00        0.10      1.97 o 
   3   9   0       20.35       24.34      2.92 o 
   4   9   0        4.99        4.77      3.25 o 
   5   9   0       17.92       14.35      3.73 o 
   6   9   0        5.88        3.58      3.42 o 
   7   9   0        0.04       -2.92      3.39 o 
   0  10   0       18.84       26.44      5.54 o 
   1  10   0       32.14       43.06      8.33 o 
   2  10   0        2.34        2.22      2.88 o 
   3  10   0        0.30        2.48      2.62 o 
   4  10   0        0.32       -3.36      3.36 o 
   5  10   0        5.98        6.56      3.72 o 
   1  11   0        5.34        3.94      3.27 o 
   2  11   0        0.30       -3.00      3.22 o 
   3  11   0        4.62        7.21      4.95 o 
 -11   0   1       27.97       46.45      7.00 o 
  -9   0   1      263.81      270.53     11.74 o 
  -7   0   1        0.58        1.95      1.72 o 
  -5   0   1      162.26      165.94      3.94 o 
  -3   0   1        3.24        0.09      0.66 o 
  -1   0   1      814.14      805.39     12.52 o 
   1   0   1      756.80      713.81     11.61 o 
   3   0   1     1226.99     1261.68     25.95 o 
   5   0   1      109.41      118.54      3.68 o 
   7   0   1      378.06      348.89     15.34 o 
   9   0   1       61.59       58.43      4.61 o 
  11   0   1        1.53        3.76      5.54 o 
 -11   1   1        0.10        6.30      3.46 o 
 -10   1   1        8.46        7.77      2.59 o 
  -9   1   1        8.56       10.43      2.23 o 
  -8   1   1      255.42      263.33      4.68 o 
  -7   1   1        2.75        3.80      1.26 o 
  -6   1   1       59.63       55.61      1.57 o 
  -5   1   1     1337.57     1387.28     10.46 o 
  -4   1   1       72.65       70.08      1.36 o 
  -3   1   1      384.42      397.93      4.00 o 
  -2   1   1      228.74      207.32      4.65 o 
  -1   1   1     3942.14     3763.41     71.32 o 
   0   1   1      479.05      473.51      9.33 o 
   1   1   1      478.98      437.27     10.71 o 
   2   1   1      329.85      319.16      3.35 o 
   3   1   1       11.73        7.62      0.74 o 
   4   1   1     1051.97     1122.96     12.16 o 
   5   1   1        0.79        0.23      1.06 o 
   6   1   1      165.41      164.73      3.92 o 
   7   1   1        8.23        9.29      1.76 o 
   8   1   1      170.72      151.13      4.43 o 
   9   1   1        2.55        1.55      2.15 o 
  10   1   1        0.00       -1.96      2.45 o 
  11   1   1       15.93       19.51      4.11 o 
 -11   2   1        1.02        1.79      2.96 o 
 -10   2   1       28.91       29.25      3.23 o 
  -9   2   1        3.22        4.51      2.17 o 
  -8   2   1       61.94       67.56      3.12 o 
  -7   2   1      271.16      256.17      5.73 o 
  -6   2   1      324.46      327.04      4.43 o 
  -5   2   1      833.15      812.89     10.66 o 
  -4   2   1      300.14      306.81      3.19 o 
  -3   2   1      388.64      403.24      5.44 o 
  -2   2   1      464.03      447.68      3.77 o 
  -1   2   1     5458.16     5093.17     41.83 o 
   0   2   1      299.92      317.22      3.01 o 
   1   2   1        8.52        9.36      0.76 o 
   2   2   1     1080.13     1022.31     10.92 o 
   3   2   1        0.11       -0.18      0.58 o 
   4   2   1      526.90      610.43      6.28 o 
   5   2   1        0.46       -0.48      0.89 o 
   6   2   1       36.69       37.64      2.37 o 
   7   2   1       91.10       81.44      3.25 o 
   8   2   1      150.38      129.88      4.16 o 
   9   2   1       50.33       51.39      3.54 o 
  10   2   1        8.41       11.98      3.07 o 
  11   2   1        4.27        1.53      3.01 o 
 -11   3   1       10.08        8.03      3.14 o 
 -10   3   1        0.57        2.31      2.60 o 
  -9   3   1       18.01       23.08      2.88 o 
  -8   3   1       97.17       97.71      3.59 o 
  -7   3   1       10.67        7.95      1.39 o 
  -6   3   1       11.35       13.22      1.35 o 
  -5   3   1      390.08      381.92      4.07 o 
  -4   3   1      216.28      252.90      3.01 o 
  -3   3   1      135.32      140.75      2.10 o 
  -2   3   1       88.61       90.35      1.46 o 
  -1   3   1       45.65       40.63      0.97 o 
   0   3   1        9.22       11.52      0.59 o 
   1   3   1       55.12       53.06      1.14 o 
   2   3   1      451.54      477.51      4.31 o 
   3   3   1     1543.57     1653.34     13.16 o 
   4   3   1        8.60        3.72      0.92 o 
   5   3   1       65.97       60.11      1.98 o 
   6   3   1       19.69       17.99      1.68 o 
   7   3   1      834.38      856.98     11.31 o 
   8   3   1        0.03       -0.31      1.87 o 
   9   3   1       12.87       12.21      4.75 o 
  10   3   1        1.20        0.00      2.70 o 
 -11   4   1        5.08        0.78      3.68 o 
 -10   4   1        0.08       -3.21      3.21 o 
  -9   4   1        1.25        2.78      2.82 o 
  -8   4   1        0.52       -0.98      1.76 o 
  -7   4   1       16.37       18.94      1.74 o 
  -6   4   1        0.17       -0.84      1.10 o 
  -5   4   1        0.85        0.06      0.81 o 
  -4   4   1       30.13       33.27      1.45 o 
  -3   4   1      129.45      154.85      2.30 o 
  -2   4   1        1.39        1.28      0.55 o 
  -1   4   1       24.77       22.97      0.82 o 
   0   4   1      374.39      394.52      3.71 o 
   1   4   1       54.71       60.87      1.35 o 
   2   4   1      565.92      640.40      5.63 o 
   3   4   1      354.77      376.92      4.37 o 
   4   4   1      416.10      419.91      4.45 o 
   5   4   1        4.11        4.58      1.25 o 
   6   4   1      134.86      134.55      3.29 o 
   7   4   1       21.69       22.75      5.82 o 
   8   4   1        0.26        0.88      3.14 o 
   9   4   1        6.99        8.29      2.63 o 
  10   4   1        0.59        4.87      4.17 o 
 -10   5   1        0.70       -2.78      3.68 o 
  -9   5   1        4.51        1.60      4.60 o 
  -8   5   1        1.19        3.12      2.59 o 
  -7   5   1        0.06       -1.68      1.68 o 
  -6   5   1       76.34       71.09      3.10 o 
  -5   5   1       17.48       16.04      1.74 o 
  -4   5   1       37.15       33.06      2.25 o 
  -3   5   1        8.35       10.74      0.98 o 
  -2   5   1       11.07       15.85      1.07 o 
  -1   5   1        6.84        5.16      0.66 o 
   0   5   1        7.06        8.81      0.82 o 
   1   5   1      333.69      355.09      3.79 o 
   2   5   1       96.59       87.82      3.12 o 
   3   5   1        7.96        7.10      0.99 o 
   4   5   1        0.48       -0.63      0.96 o 
   5   5   1       58.74       58.61      2.28 o 
   6   5   1      253.88      260.62      4.63 o 
   7   5   1      102.45       82.73      3.59 o 
   8   5   1       18.45       18.30      2.72 o 
   9   5   1        9.95       13.10      3.63 o 
  10   5   1       24.76       20.15      5.03 o 
 -10   6   1       10.82       21.98      4.62 o 
  -9   6   1       13.11       14.32      3.91 o 
  -8   6   1       68.70       70.89      3.93 o 
  -7   6   1      137.39      126.47      7.56 o 
  -6   6   1      157.62      174.91      4.65 o 
  -5   6   1       32.12       31.57      2.56 o 
  -4   6   1      217.20      207.55      3.87 o 
  -3   6   1        0.04        0.54      1.24 o 
  -2   6   1       89.57      104.71      2.63 o 
  -1   6   1        0.06       -0.27      0.88 o 
   0   6   1       86.62       99.71      2.17 o 
   1   6   1       94.33       95.53      2.43 o 
   2   6   1       50.97       44.51      1.60 o 
   3   6   1      200.72      194.67      3.09 o 
   4   6   1        2.08        7.52      2.85 o 
   5   6   1       79.24       83.48      3.84 o 
   6   6   1        0.40       -1.80      1.80 o 
   7   6   1        7.80       10.32      2.52 o 
   8   6   1        0.04       -3.10      3.10 o 
   9   6   1        0.03       -1.95      3.45 o 
  -9   7   1        2.48       -1.49      3.47 o 
  -8   7   1        0.66        1.70      2.50 o 
  -7   7   1       76.48       84.13      4.07 o 
  -6   7   1      313.90      287.29      6.37 o 
  -5   7   1       30.43       32.34      3.51 o 
  -4   7   1      241.41      224.60      4.29 o 
  -3   7   1       47.08       50.98      2.48 o 
  -2   7   1        0.81       -1.11      1.22 o 
  -1   7   1       30.54       38.97      2.54 o 
   0   7   1        0.03        1.16      1.26 o 
   1   7   1        0.23       -0.06      1.21 o 
   2   7   1       57.31       61.66      2.97 o 
   3   7   1       39.30       40.35      2.72 o 
   4   7   1       54.92       52.68      3.16 o 
   5   7   1        4.71        5.34      2.05 o 
   6   7   1        9.38        8.44      2.82 o 
   7   7   1        0.70       -2.04      2.20 o 
   8   7   1        5.58        6.22      3.48 o 
  -8   8   1        2.77        1.75      2.84 o 
  -7   8   1       22.64       26.97      3.17 o 
  -6   8   1        7.06        9.00      2.49 o 
  -5   8   1        6.41        4.42      2.95 o 
  -4   8   1       31.02       32.53      2.85 o 
  -3   8   1       58.47       53.93      3.91 o 
  -2   8   1        0.30        0.76      1.87 o 
  -1   8   1       29.79       31.73      2.67 o 
   0   8   1        1.41       -0.33      3.18 o 
   1   8   1      263.59      265.94      5.65 o 
   2   8   1        6.29        7.28      1.99 o 
   3   8   1       42.08       50.92      3.87 o 
   4   8   1       50.89       43.01      4.50 o 
   5   8   1        0.19        1.87      3.85 o 
   6   8   1        4.00        1.74      2.97 o 
   7   8   1        3.30        3.67      3.45 o 
  -7   9   1        0.57       -1.50      3.57 o 
  -6   9   1       14.13       18.95      6.52 o 
  -5   9   1        0.26        1.95      6.34 o 
  -4   9   1        2.00        3.47      3.82 o 
  -3   9   1        6.00        3.46      2.17 o 
  -2   9   1      110.44      109.15      4.22 o 
  -1   9   1        5.82        8.11      3.33 o 
   0   9   1       57.76       62.55      4.40 o 
   1   9   1       94.88       98.69      4.95 o 
   2   9   1       71.75       79.21      4.15 o 
   3   9   1       69.39       78.79      4.00 o 
   4   9   1       11.33       16.66      3.51 o 
   5   9   1        0.16       -1.03      3.19 o 
   6   9   1        2.36        0.44      4.27 o 
  -5  10   1       25.48       35.50      4.86 o 
  -4  10   1       33.11       42.63      4.95 o 
  -3  10   1        2.62       -2.01      2.49 o 
  -2  10   1       30.22       34.63      4.00 o 
  -1  10   1       12.05       14.82      5.70 o 
   0  10   1      156.00      158.98     12.49 o 
   1  10   1        3.54        3.95      2.98 o 
   2  10   1        0.10       -1.36      2.72 o 
   3  10   1        7.50        1.47      3.39 o 
   4  10   1        0.00       -2.62      3.37 o 
   5  10   1        4.59        2.12      4.08 o 
  -3  11   1        3.95        5.89      3.61 o 
  -2  11   1        1.92       -2.07      3.10 o 
  -1  11   1        0.10       -1.53      3.17 o 
   0  11   1        7.90        6.59      3.29 o 
   1  11   1        0.41        1.33      3.30 o 
   2  11   1        3.61       -1.56      3.76 o 
 -12   0   2        6.11        3.90      5.57 o 
 -10   0   2        4.13       -0.55      3.81 o 
  -8   0   2        8.60       12.53      2.96 o 
  -6   0   2      194.96      203.85      4.75 o 
  -4   0   2       13.11       10.12      1.16 o 
  -2   0   2        4.45        7.33      1.12 o 
   0   0   2       65.11       74.38      2.36 o 
   2   0   2      267.14      233.33      5.90 o 
   4   0   2      258.74      328.40      6.18 o 
   6   0   2        0.04        1.51      3.16 o 
   8   0   2        6.63       10.87      3.76 o 
  10   0   2        5.38        9.68      4.83 o 
 -12   1   2       14.61       11.38      4.31 o 
 -11   1   2       10.40        9.07      3.73 o 
 -10   1   2       32.95       32.80      3.71 o 
  -9   1   2      253.65      262.28      5.86 o 
  -8   1   2       64.87       73.64      2.86 o 
  -7   1   2        0.05       -0.74      1.12 o 
  -6   1   2        4.11        4.41      1.01 o 
  -5   1   2      146.25      154.61      2.27 o 
  -4   1   2       60.26       60.44      1.27 o 
  -3   1   2        0.30        0.39      0.55 o 
  -2   1   2     6422.09     6443.88     45.60 o 
  -1   1   2     5406.18     4962.02     58.61 o 
   0   1   2     3900.21     3713.39     75.70 o 
   1   1   2      238.77      217.73      2.54 o 
   2   1   2     1769.27     1734.59     18.55 o 
   3   1   2     1083.75     1108.19      9.59 o 
   4   1   2      936.05      991.19      9.77 o 
   5   1   2        0.05       -0.59      0.91 o 
   6   1   2       29.32       28.55      2.26 o 
   7   1   2      300.77      292.88      5.94 o 
   8   1   2       19.66       14.85      2.40 o 
   9   1   2       27.59       31.02      3.18 o 
  10   1   2        6.82        9.21      3.49 o 
 -11   2   2        1.93        0.02      3.67 o 
 -10   2   2       40.86       43.98      3.50 o 
  -9   2   2      310.26      307.67      6.43 o 
  -8   2   2       92.36       89.99      3.40 o 
  -7   2   2       91.39       95.74      2.52 o 
  -6   2   2       96.01       93.32      1.72 o 
  -5   2   2       37.99       41.39      1.14 o 
  -4   2   2      428.15      449.02      4.21 o 
  -3   2   2        6.03        7.59      0.67 o 
  -2   2   2        1.27        0.21      0.39 o 
  -1   2   2      513.48      476.99      5.66 o 
   0   2   2      119.15      123.63      1.66 o 
   1   2   2      228.23      224.50      2.39 o 
   2   2   2        0.40       -0.04      0.47 o 
   3   2   2     1614.22     1685.66     13.94 o 
   4   2   2        0.05       -0.50      0.77 o 
   5   2   2        3.00        3.36      1.09 o 
   6   2   2       63.33       63.27      2.75 o 
   7   2   2      296.46      295.72      6.07 o 
   8   2   2       19.60       23.72      2.68 o 
   9   2   2       26.64       20.28      3.02 o 
  10   2   2       11.35       20.39      3.34 o 
 -11   3   2        2.02        0.71      6.12 o 
 -10   3   2        9.94       11.76      2.67 o 
  -9   3   2        1.75        0.79      1.96 o 
  -8   3   2       49.85       52.06      3.96 o 
  -7   3   2       42.79       46.17      2.12 o 
  -6   3   2      488.96      498.97      5.10 o 
  -5   3   2        5.10        2.75      0.74 o 
  -4   3   2     1727.22     1864.95     14.75 o 
  -3   3   2      169.56      197.22      2.43 o 
  -2   3   2       37.42       29.59      0.86 o 
  -1   3   2      332.88      306.53      3.88 o 
   0   3   2        2.30        1.65      0.44 o 
   1   3   2      178.39      183.41      2.26 o 
   2   3   2       46.80       53.33      1.58 o 
   3   3   2      100.82       89.73      1.74 o 
   4   3   2       86.91       88.88      2.32 o 
   5   3   2      211.95      199.51      3.63 o 
   6   3   2      323.36      324.85      6.75 o 
   7   3   2       16.11       22.02      2.75 o 
   8   3   2        5.37        3.40      2.09 o 
   9   3   2        0.02        0.95      2.38 o 
  10   3   2       20.47       18.83      3.48 o 
 -11   4   2       37.20       45.68      5.29 o 
 -10   4   2        0.82        1.66      5.27 o 
  -9   4   2       59.47       67.31      5.05 o 
  -8   4   2       35.22       41.93      3.41 o 
  -7   4   2       19.94       21.65      2.17 o 
  -6   4   2        5.84        5.08      1.21 o 
  -5   4   2        3.93        6.43      0.97 o 
  -4   4   2       12.13       11.55      0.99 o 
  -3   4   2      116.03      130.39      2.01 o 
  -2   4   2        0.52        0.45      0.77 o 
  -1   4   2       77.95       74.61      1.73 o 
   0   4   2      499.44      511.51      4.55 o 
   1   4   2       12.74       16.37      1.28 o 
   2   4   2      107.71      107.95      1.99 o 
   3   4   2      133.05      131.73      2.88 o 
   4   4   2      143.43      141.03      3.03 o 
   5   4   2      116.79      109.71      2.87 o 
   6   4   2        6.09        4.13      1.57 o 
   7   4   2       21.14       17.13      2.39 o 
   8   4   2        7.78        4.99      3.34 o 
   9   4   2        0.08       -0.41      2.40 o 
  10   4   2        1.02        2.47      3.12 o 
 -10   5   2        0.97        1.40      4.64 o 
  -9   5   2        3.24        3.14      2.97 o 
  -8   5   2        1.90       -0.85      2.22 o 
  -7   5   2        0.65       -1.43      1.57 o 
  -6   5   2       20.64       17.86      2.01 o 
  -5   5   2      249.23      259.58      4.24 o 
  -4   5   2       25.44       26.12      1.96 o 
  -3   5   2      263.71      260.76      4.02 o 
  -2   5   2       68.24       80.40      2.58 o 
  -1   5   2        0.16       -0.43      0.79 o 
   0   5   2      226.78      261.24      3.03 o 
   1   5   2      120.68      130.23      2.19 o 
   2   5   2      574.93      636.80      5.98 o 
   3   5   2        3.28        5.38      0.97 o 
   4   5   2      390.87      390.12      5.46 o 
   5   5   2      324.26      318.34      5.07 o 
   6   5   2      184.82      173.27      4.61 o 
   7   5   2       58.22       59.85      3.61 o 
   8   5   2        1.01       -0.80      2.31 o 
   9   5   2        4.53        3.94      3.48 o 
 -10   6   2        4.24       -0.44      3.71 o 
  -9   6   2       13.14       14.67      3.89 o 
  -8   6   2       90.89       82.43      5.39 o 
  -7   6   2        0.36        0.18      1.82 o 
  -6   6   2        7.79        4.40      1.93 o 
  -5   6   2        4.89        2.14      1.32 o 
  -4   6   2       65.82       68.95      2.38 o 
  -3   6   2       43.07       50.21      2.19 o 
  -2   6   2        0.35       -0.29      1.05 o 
  -1   6   2       74.78       78.75      2.26 o 
   0   6   2        5.43        4.38      1.15 o 
   1   6   2       69.31       65.38      1.74 o 
   2   6   2      233.75      215.03      3.22 o 
   3   6   2       24.50       27.24      1.79 o 
   4   6   2      155.63      143.19      5.76 o 
   5   6   2      181.13      195.23      4.14 o 
   6   6   2       29.02       27.25      3.40 o 
   7   6   2       22.59       22.69      3.64 o 
   8   6   2        7.92       13.52      3.67 o 
   9   6   2        1.91        0.34      3.48 o 
  -9   7   2        3.38       -0.15      3.59 o 
  -8   7   2        6.29        7.41      2.62 o 
  -7   7   2        3.76        8.01      2.34 o 
  -6   7   2        3.64       -0.13      1.94 o 
  -5   7   2       48.45       53.31      2.86 o 
  -4   7   2       13.22       11.16      2.01 o 
  -3   7   2      570.28      573.50      8.86 o 
  -2   7   2       17.24       11.36      2.05 o 
  -1   7   2       80.42       84.38      2.61 o 
   0   7   2        1.12        0.07      1.47 o 
   1   7   2       32.41       30.37      2.87 o 
   2   7   2      109.18      112.70      3.63 o 
   3   7   2      121.33      114.04      3.69 o 
   4   7   2       33.73       42.88      3.84 o 
   5   7   2      138.17      124.74      4.13 o 
   6   7   2        0.09       -2.16      2.16 o 
   7   7   2        2.87        8.68      2.78 o 
   8   7   2        1.02       -1.29      4.32 o 
  -8   8   2        1.15        0.88      3.02 o 
  -7   8   2        8.89        3.07      4.64 o 
  -6   8   2       13.37        6.95      2.49 o 
  -5   8   2       15.77       16.61      2.45 o 
  -4   8   2       12.05       13.52      2.33 o 
  -3   8   2       50.76       50.24      3.29 o 
  -2   8   2      183.86      173.46      6.46 o 
  -1   8   2        0.42        1.65      1.80 o 
   0   8   2       27.85       23.89      3.10 o 
   1   8   2        6.77        0.81      2.58 o 
   2   8   2       29.15       34.17      2.78 o 
   3   8   2        0.02        1.02      1.90 o 
   4   8   2      151.44      144.69      5.91 o 
   5   8   2        2.40        0.23      3.07 o 
   6   8   2        1.45        4.36      3.31 o 
   7   8   2        1.67        0.77      3.35 o 
  -7   9   2        6.09        3.01      3.73 o 
  -6   9   2       15.58       18.95      4.13 o 
  -5   9   2       19.32       11.08      4.00 o 
  -4   9   2        0.04       -0.28      2.21 o 
  -3   9   2       27.69       26.99      2.93 o 
  -2   9   2       82.63       76.35      4.69 o 
  -1   9   2      153.49      156.26      4.86 o 
   0   9   2       16.49       17.31      4.07 o 
   1   9   2       44.21       47.61      7.07 o 
   2   9   2       61.37       65.18      3.82 o 
   3   9   2       32.34       28.82      4.09 o 
   4   9   2        4.13       -1.41      3.12 o 
   5   9   2        0.01       -0.23      5.14 o 
   6   9   2        6.39        9.34      4.10 o 
  -6  10   2        8.52       15.11      6.15 o 
  -5  10   2        0.29       -3.05      3.51 o 
  -4  10   2       29.81       32.02      3.81 o 
  -3  10   2        0.24       -0.89      2.41 o 
  -2  10   2        1.29        0.53      2.29 o 
  -1  10   2        1.30       -1.94      2.64 o 
   0  10   2       32.75       24.76      5.09 o 
   1  10   2        2.84       -0.93      2.63 o 
   2  10   2        0.04        1.62      2.76 o 
   3  10   2        0.73       -1.12      5.84 o 
   4  10   2        2.17        0.87      3.72 o 
  -3  11   2        0.48        1.60      3.20 o 
  -2  11   2        4.88        9.77      3.46 o 
  -1  11   2        0.00       -1.79      3.22 o 
   0  11   2        4.43        4.29      3.70 o 
   1  11   2        0.59       -1.39      3.16 o 
   2  11   2        1.55        2.43      3.61 o 
 -11   0   3       13.77       12.52      4.78 o 
  -9   0   3      192.70      208.35      7.65 o 
  -7   0   3       37.69       42.86      2.57 o 
  -5   0   3       14.93       17.42      1.62 o 
  -3   0   3       34.62       44.57      2.52 o 
  -1   0   3     8676.04     7781.74    110.52 o 
   1   0   3       21.54       21.08      1.23 o 
   3   0   3     1218.98     1283.99     15.23 o 
   5   0   3        0.15        1.78      2.14 o 
   7   0   3       22.60       26.65      4.47 o 
   9   0   3       23.66       25.13      5.35 o 
 -12   1   3        0.03       -1.24      3.56 o 
 -11   1   3        7.83        6.21      3.49 o 
 -10   1   3      199.61      200.42      5.59 o 
  -9   1   3      273.31      273.16      5.87 o 
  -8   1   3       20.03       19.98      2.21 o 
  -7   1   3       17.63       15.30      1.43 o 
  -6   1   3      131.15      135.05      2.70 o 
  -5   1   3      564.98      570.33      6.74 o 
  -4   1   3       22.68       25.85      1.71 o 
  -3   1   3      152.30      136.03      4.51 o 
  -2   1   3    25268.75    23338.61    248.02 o 
  -1   1   3     3799.98     3552.34     46.72 o 
   0   1   3     1950.92     1904.81     21.41 o 
   1   1   3       37.73       37.58      1.33 o 
   2   1   3      220.85      227.70      4.65 o 
   3   1   3      140.39      163.68      3.84 o 
   4   1   3        8.13       12.76      1.16 o 
   5   1   3      180.99      160.24      3.93 o 
   6   1   3      344.84      356.57      7.44 o 
   7   1   3       11.11        5.59      2.41 o 
   8   1   3       10.16        8.26      2.79 o 
   9   1   3        7.67        3.39      3.06 o 
  10   1   3       13.74       18.48      5.02 o 
 -12   2   3        0.70       -0.86      3.96 o 
 -11   2   3        7.70        9.97      2.82 o 
 -10   2   3        1.36        1.08      2.21 o 
  -9   2   3      135.01      127.11      4.14 o 
  -8   2   3       90.80       89.86      3.25 o 
  -7   2   3        8.73        8.40      1.42 o 
  -6   2   3      185.72      164.95      3.22 o 
  -5   2   3      241.55      239.69      2.61 o 
  -4   2   3      560.16      601.99      5.86 o 
  -3   2   3      271.36      293.41      3.38 o 
  -2   2   3     2287.59     2290.55     34.37 o 
  -1   2   3      237.31      220.96      4.93 o 
   0   2   3      128.32      138.00      3.55 o 
   1   2   3      116.09      117.53      2.42 o 
   2   2   3     1797.12     1889.44     15.24 o 
   3   2   3        3.10        2.15      0.84 o 
   4   2   3      101.45      106.02      2.51 o 
   5   2   3       15.69       13.74      2.76 o 
   6   2   3      362.24      361.41     10.90 o 
   7   2   3       70.38       61.86      3.23 o 
   8   2   3        0.03       -1.94      1.94 o 
   9   2   3       46.42       46.57      4.36 o 
  10   2   3        5.68        4.46      3.69 o 
 -11   3   3        0.23        0.51      3.55 o 
 -10   3   3        7.84        5.75      2.48 o 
  -9   3   3        0.00       -1.28      2.01 o 
  -8   3   3       14.62       10.18      1.59 o 
  -7   3   3        8.01        6.23      1.36 o 
  -6   3   3        5.50        2.37      0.91 o 
  -5   3   3       93.56      108.93      2.08 o 
  -4   3   3       72.65       79.63      1.68 o 
  -3   3   3        0.89        0.69      0.60 o 
  -2   3   3        9.21        8.70      1.05 o 
  -1   3   3     1342.08     1255.15     16.24 o 
   0   3   3       32.12       32.12      1.03 o 
   1   3   3      269.97      272.97      3.07 o 
   2   3   3      264.21      265.31      3.14 o 
   3   3   3       15.26       19.21      2.26 o 
   4   3   3        0.72       -0.52      1.08 o 
   5   3   3      164.04      160.40      3.44 o 
   6   3   3      481.85      460.68      7.68 o 
   7   3   3        9.97        6.14      2.13 o 
   8   3   3       15.04       13.25      2.79 o 
   9   3   3        2.68        0.63      2.53 o 
  10   3   3       17.46       21.29      3.71 o 
 -11   4   3        5.74        0.52      3.56 o 
 -10   4   3       67.59       72.80      5.82 o 
  -9   4   3        0.46       -2.27      2.56 o 
  -8   4   3       20.28       20.44      2.31 o 
  -7   4   3       31.76       32.80      3.17 o 
  -6   4   3       69.99       66.07      1.88 o 
  -5   4   3        1.84        1.20      0.84 o 
  -4   4   3       18.41       20.12      1.12 o 
  -3   4   3      204.10      209.86      2.73 o 
  -2   4   3        0.64        1.42      0.72 o 
  -1   4   3      256.29      274.80      3.61 o 
   0   4   3     1162.05     1234.49     12.20 o 
   1   4   3      559.54      595.71      7.45 o 
   2   4   3       39.65       37.95      1.36 o 
   3   4   3       27.02       31.54      1.46 o 
   4   4   3      290.78      287.38      4.53 o 
   5   4   3      119.74      126.05      3.24 o 
   6   4   3       93.93       89.80      3.54 o 
   7   4   3       87.96       86.24      3.80 o 
   8   4   3        2.05       -1.49      3.77 o 
   9   4   3        1.36       -2.66      2.66 o 
 -11   5   3        9.27        2.05      3.81 o 
 -10   5   3        0.85        2.54      3.29 o 
  -9   5   3        6.06        3.34      4.40 o 
  -8   5   3       13.00       15.99      2.40 o 
  -7   5   3       48.66       45.02      7.09 o 
  -6   5   3        4.61        2.30      1.32 o 
  -5   5   3        9.48       11.11      1.40 o 
  -4   5   3        0.49       -0.14      1.03 o 
  -3   5   3       66.79       71.63      3.06 o 
  -2   5   3      103.43       95.11      2.25 o 
  -1   5   3      286.19      286.62      3.98 o 
   0   5   3       42.01       37.05      1.27 o 
   1   5   3        6.01        5.63      0.89 o 
   2   5   3       19.98       24.04      1.35 o 
   3   5   3      109.54      112.80      2.37 o 
   4   5   3       26.54       29.32      2.39 o 
   5   5   3      185.87      189.02      4.03 o 
   6   5   3        3.29        2.82      1.69 o 
   7   5   3        2.93        1.81      2.28 o 
   8   5   3        0.08       -0.89      2.57 o 
   9   5   3        1.49       -1.20      2.90 o 
 -10   6   3        7.22        0.85      3.75 o 
  -9   6   3        8.64        8.67      3.80 o 
  -8   6   3       10.43        6.16      2.36 o 
  -7   6   3      139.21      132.11      4.22 o 
  -6   6   3       10.07        7.74      1.96 o 
  -5   6   3       13.24       10.64      1.59 o 
  -4   6   3        8.17        6.28      1.41 o 
  -3   6   3      430.32      436.67      5.94 o 
  -2   6   3      110.30      116.01      3.28 o 
  -1   6   3        0.47        0.90      1.12 o 
   0   6   3       53.85       50.39      2.95 o 
   1   6   3      153.32      154.27      3.18 o 
   2   6   3        2.01        1.43      1.06 o 
   3   6   3      188.50      172.68      3.08 o 
   4   6   3       24.15       26.66      2.08 o 
   5   6   3      103.38      101.96      3.26 o 
   6   6   3       67.85       69.21      3.34 o 
   7   6   3       30.47       34.70      4.07 o 
   8   6   3       44.92       56.63      5.42 o 
  -9   7   3        3.69        2.91      4.84 o 
  -8   7   3       80.43       81.67      7.27 o 
  -7   7   3        0.27        1.01      2.07 o 
  -6   7   3       34.23       34.79      3.15 o 
  -5   7   3       25.74       23.79      2.11 o 
  -4   7   3      181.58      184.50      4.12 o 
  -3   7   3      247.90      240.69      4.52 o 
  -2   7   3       79.57       75.29      2.63 o 
  -1   7   3       68.86       68.57      2.92 o 
   0   7   3       15.58       14.22      1.65 o 
   1   7   3       41.75       52.70      2.44 o 
   2   7   3       18.23       16.94      2.07 o 
   3   7   3       65.39       68.49      4.21 o 
   4   7   3       87.76       83.94      4.53 o 
   5   7   3        0.37       -3.74      4.64 o 
   6   7   3       15.13       12.75      3.57 o 
   7   7   3        2.60        0.74      5.31 o 
  -8   8   3       10.49        9.72      2.90 o 
  -7   8   3        0.88       -0.26      4.00 o 
  -6   8   3       14.63       13.09      3.97 o 
  -5   8   3       43.07       44.35      3.21 o 
  -4   8   3        2.34        3.03      1.75 o 
  -3   8   3        0.39       -1.12      1.85 o 
  -2   8   3       89.99       83.85      3.48 o 
  -1   8   3        0.17       -1.37      1.91 o 
   0   8   3       63.67       61.28      3.88 o 
   1   8   3      128.36      130.42      4.14 o 
   2   8   3        0.94       -0.68      2.94 o 
   3   8   3       81.76       80.79      5.59 o 
   4   8   3        8.92        5.31      2.92 o 
   5   8   3       10.65        2.10      3.37 o 
   6   8   3        2.60       -0.53      5.08 o 
   7   8   3       26.62       23.65      7.83 o 
  -7   9   3        1.23       -2.21      3.48 o 
  -6   9   3        1.47        1.44      3.20 o 
  -5   9   3       22.44       23.46      3.76 o 
  -4   9   3       15.95       24.30      2.94 o 
  -3   9   3       61.47       70.09      3.81 o 
  -2   9   3        0.01        1.02      2.32 o 
  -1   9   3      227.51      233.98      5.83 o 
   0   9   3       41.37       43.58      3.96 o 
   1   9   3        0.06        0.05      4.71 o 
   2   9   3        2.49        1.39      2.28 o 
   3   9   3        0.16       -0.26      4.94 o 
   4   9   3       19.63        6.51      3.66 o 
   5   9   3        2.43       -0.39      3.80 o 
  -6  10   3        0.74       -3.17      3.61 o 
  -5  10   3       10.14        7.58      3.66 o 
  -4  10   3        0.67        0.68      2.66 o 
  -3  10   3        3.06        3.24      2.56 o 
  -2  10   3        5.70        4.15      2.53 o 
  -1  10   3        5.69        2.57      2.83 o 
   0  10   3        7.02        5.53      2.95 o 
   1  10   3        0.03       -2.84      2.84 o 
   2  10   3        8.55        4.87      3.04 o 
   3  10   3        1.59        3.28      4.74 o 
   4  10   3        0.76       -1.28      3.89 o 
  -3  11   3        1.81       -1.01      3.41 o 
  -2  11   3        2.44        3.45      3.43 o 
  -1  11   3       15.50       17.78      8.39 o 
   0  11   3        1.64       -0.37      4.60 o 
   1  11   3        0.16       -1.79      5.02 o 
 -12   0   4        2.64        5.33      5.04 o 
 -10   0   4      355.19      348.13     12.33 o 
  -8   0   4       99.99      103.51      4.01 o 
  -6   0   4       17.65       13.97      2.08 o 
  -4   0   4       47.00       47.59      2.95 o 
  -2   0   4      470.73      441.36      8.92 o 
   0   0   4     2057.92     1970.07     30.96 o 
   2   0   4     3282.84     3474.89     36.56 o 
   4   0   4      295.81      310.37      9.30 o 
   6   0   4      518.84      446.52     13.04 o 
   8   0   4        1.29        0.31      3.43 o 
 -12   1   4        0.34        0.48      3.57 o 
 -11   1   4        0.59       -3.21      3.21 o 
 -10   1   4       30.72       36.94      3.16 o 
  -9   1   4      160.49      163.69      7.42 o 
  -8   1   4        0.60       -0.64      1.82 o 
  -7   1   4       33.21       31.71      1.74 o 
  -6   1   4       37.63       36.91      1.69 o 
  -5   1   4       26.95       29.34      2.07 o 
  -4   1   4        0.23        0.54      1.23 o 
  -3   1   4      224.67      214.08      3.44 o 
  -2   1   4      137.45      126.98      2.39 o 
  -1   1   4      138.25      148.86      5.88 o 
   0   1   4      184.50      179.06      5.66 o 
   1   1   4      227.92      253.51      6.37 o 
   2   1   4       37.73       37.75      2.62 o 
   3   1   4        3.07        1.94      0.78 o 
   4   1   4       78.95       72.12      2.47 o 
   5   1   4      322.74      308.02      7.05 o 
   6   1   4        0.15        1.84      1.98 o 
   7   1   4      213.15      182.84      6.16 o 
   8   1   4        0.34       -2.45      2.45 o 
   9   1   4        1.32        2.90      2.95 o 
 -12   2   4        0.57        6.58      3.92 o 
 -11   2   4        3.21        5.44      2.58 o 
 -10   2   4        5.97        6.14      3.22 o 
  -9   2   4       11.10       10.37      2.63 o 
  -8   2   4        2.51        1.04      1.52 o 
  -7   2   4      318.27      317.83      4.59 o 
  -6   2   4      450.59      463.64      4.77 o 
  -5   2   4      362.45      381.22      3.92 o 
  -4   2   4       88.17       81.44      2.16 o 
  -3   2   4       64.05       56.02      1.49 o 
  -2   2   4     1693.51     1642.08     13.09 o 
  -1   2   4      126.21      132.84      2.72 o 
   0   2   4       10.16        7.18      1.18 o 
   1   2   4      561.98      542.68     17.16 o 
   2   2   4       26.75       27.65      1.61 o 
   3   2   4       53.32       56.04      1.89 o 
   4   2   4       22.13       20.51      1.99 o 
   5   2   4      154.40      152.40      4.16 o 
   6   2   4      134.24      126.21      6.28 o 
   7   2   4        8.71       13.39      2.76 o 
   8   2   4       37.47       37.70      4.18 o 
   9   2   4       31.69       44.96      4.78 o 
 -11   3   4        8.08        1.51      3.46 o 
 -10   3   4        0.61        0.01      2.78 o 
  -9   3   4        0.47       -1.37      1.82 o 
  -8   3   4       31.29       33.38      2.42 o 
  -7   3   4      155.11      146.49      2.72 o 
  -6   3   4        0.16        0.17      0.84 o 
  -5   3   4       10.05       10.77      1.08 o 
  -4   3   4       77.76       77.72      1.84 o 
  -3   3   4      479.57      464.66      4.92 o 
  -2   3   4      207.35      209.19      2.79 o 
  -1   3   4      209.30      227.59      5.45 o 
   0   3   4      299.43      318.95      5.85 o 
   1   3   4      320.18      340.41      3.75 o 
   2   3   4      132.98      133.08      2.72 o 
   3   3   4       11.73       13.59      1.42 o 
   4   3   4       37.65       37.09      2.03 o 
   5   3   4        1.47        1.44      1.41 o 
   6   3   4       86.22       73.28      3.40 o 
   7   3   4        7.47        6.30      2.33 o 
   8   3   4        3.11        3.81      2.66 o 
   9   3   4       24.09       28.77      4.40 o 
 -11   4   4       15.96       19.07      6.42 o 
 -10   4   4        9.92       15.21      3.85 o 
  -9   4   4        1.20        1.35      3.27 o 
  -8   4   4        0.17       -0.84      1.69 o 
  -7   4   4       52.68       53.46      2.89 o 
  -6   4   4        0.06       -0.18      1.13 o 
  -5   4   4        0.49       -0.18      0.96 o 
  -4   4   4       11.92       13.15      1.02 o 
  -3   4   4        5.28        2.42      0.97 o 
  -2   4   4       69.62       65.22      2.22 o 
  -1   4   4      108.05      119.95      2.04 o 
   0   4   4       62.67       80.07      2.54 o 
   1   4   4      684.76      718.28      6.46 o 
   2   4   4        0.69       -0.21      0.81 o 
   3   4   4      147.48      137.90      3.06 o 
   4   4   4      554.31      542.47      6.88 o 
   5   4   4     1039.37      997.19     10.69 o 
   6   4   4      104.22      115.90      4.17 o 
   7   4   4        0.05       -1.46      2.15 o 
   8   4   4       23.44       25.06      3.23 o 
   9   4   4        2.00        1.41      3.03 o 
 -11   5   4        0.02       -3.58      3.58 o 
 -10   5   4        0.76       -3.00      3.00 o 
  -9   5   4       13.15       10.42      2.44 o 
  -8   5   4        4.44        1.22      1.81 o 
  -7   5   4       21.26       23.06      2.47 o 
  -6   5   4       34.88       35.87      2.11 o 
  -5   5   4       10.57       13.64      1.62 o 
  -4   5   4        6.09        6.73      1.67 o 
  -3   5   4        0.62       -0.41      1.09 o 
  -2   5   4      276.92      270.91      4.79 o 
  -1   5   4        0.76       -0.55      0.94 o 
   0   5   4       20.24       22.75      1.20 o 
   1   5   4      278.22      299.15      5.02 o 
   2   5   4      209.43      200.35      3.14 o 
   3   5   4      128.93      122.26      3.43 o 
   4   5   4        3.36        2.40      1.51 o 
   5   5   4        1.19        0.27      1.60 o 
   6   5   4       29.64       20.85      2.80 o 
   7   5   4        0.63       -1.65      2.33 o 
   8   5   4        3.98        4.07      2.92 o 
 -10   6   4        2.60        0.77      3.72 o 
  -9   6   4        0.03       -2.30      2.30 o 
  -8   6   4       79.19       74.12      3.98 o 
  -7   6   4       48.36       48.10      3.25 o 
  -6   6   4       96.23      105.76      3.15 o 
  -5   6   4        0.24        1.16      1.31 o 
  -4   6   4        6.87        5.49      1.39 o 
  -3   6   4       48.05       46.08      2.67 o 
  -2   6   4       15.82       20.33      2.46 o 
  -1   6   4       32.34       34.47      1.95 o 
   0   6   4        0.01        0.23      1.17 o 
   1   6   4        5.37        6.08      1.34 o 
   2   6   4       99.08       92.51      2.75 o 
   3   6   4       25.14       22.34      2.37 o 
   4   6   4       29.33       23.70      2.49 o 
   5   6   4        0.08       -0.99      1.76 o 
   6   6   4       21.98       24.01      3.76 o 
   7   6   4       12.28       13.48      3.24 o 
   8   6   4        9.20       10.99      4.04 o 
  -9   7   4        7.17        7.17      2.83 o 
  -8   7   4       72.06       74.15      3.92 o 
  -7   7   4       11.38       11.27      2.80 o 
  -6   7   4       16.48       18.26      2.10 o 
  -5   7   4       14.98        9.00      1.83 o 
  -4   7   4      120.25      113.28      3.72 o 
  -3   7   4       37.91       35.54      2.92 o 
  -2   7   4       97.76       93.39      3.36 o 
  -1   7   4       20.21       23.91      2.32 o 
   0   7   4        0.00       -1.26      1.28 o 
   1   7   4       24.29       27.13      2.00 o 
   2   7   4       26.74       30.39      2.25 o 
   3   7   4        1.51        0.31      1.93 o 
   4   7   4        1.76        0.18      3.03 o 
   5   7   4       21.66       18.85      4.53 o 
   6   7   4        2.29        0.34      3.29 o 
   7   7   4        0.21       -1.14      5.62 o 
  -8   8   4       64.64       71.79      6.07 o 
  -7   8   4        0.38        3.19      2.49 o 
  -6   8   4       37.59       32.50      3.14 o 
  -5   8   4        0.35        0.23      1.84 o 
  -4   8   4       27.80       24.88      2.36 o 
  -3   8   4       66.11       68.34      3.09 o 
  -2   8   4        0.04       -1.13      1.77 o 
  -1   8   4        7.27        7.39      2.81 o 
   0   8   4      104.77      101.53      6.20 o 
   1   8   4      206.95      205.18      5.70 o 
   2   8   4       60.64       61.79      3.39 o 
   3   8   4        9.32        7.00      4.10 o 
   4   8   4        8.92        8.79      3.49 o 
   5   8   4       16.14       18.71      4.62 o 
   6   8   4       17.62       14.46      4.36 o 
  -7   9   4       14.45        9.21      3.84 o 
  -6   9   4       11.30       17.79      3.80 o 
  -5   9   4        0.34       -0.71      2.30 o 
  -4   9   4       25.52       33.19      3.57 o 
  -3   9   4        1.24        2.66      2.21 o 
  -2   9   4       49.64       55.50      4.10 o 
  -1   9   4       15.76       10.75      2.98 o 
   0   9   4       14.18       15.55      2.87 o 
   1   9   4        5.10        0.28      2.70 o 
   2   9   4        0.14        0.14      2.99 o 
   3   9   4        1.95       -1.52      3.26 o 
   4   9   4        0.63       -2.33      4.26 o 
   5   9   4        0.68       -1.39      5.35 o 
  -5  10   4        0.85        1.60      2.75 o 
  -4  10   4       10.40       10.42      3.05 o 
  -3  10   4        1.87        0.47      2.52 o 
  -2  10   4        0.20       -1.59      2.36 o 
  -1  10   4       58.48       57.28      4.94 o 
   0  10   4       17.99       21.89      3.74 o 
   1  10   4        8.78        6.66      3.35 o 
   2  10   4        0.93        1.71      4.71 o 
   3  10   4        3.44       -0.36      5.04 o 
  -2  11   4       53.32       60.42      5.52 o 
  -1  11   4        9.30        6.51      5.76 o 
 -11   0   5      343.98      363.55     13.49 o 
  -9   0   5       86.26       88.78      6.45 o 
  -7   0   5       89.91       86.19      3.49 o 
  -5   0   5       17.25       17.27      2.52 o 
  -3   0   5      438.49      476.53     10.33 o 
  -1   0   5      485.17      458.92     10.04 o 
   1   0   5      240.21      241.27      4.70 o 
   3   0   5       20.46       26.53      1.95 o 
   5   0   5      246.43      281.34     10.02 o 
   7   0   5      155.32      133.80      7.85 o 
   9   0   5       85.43       95.18      8.35 o 
 -12   1   5        1.15       -1.77      3.94 o 
 -11   1   5       25.72       21.18      3.91 o 
 -10   1   5       43.97       53.06      4.27 o 
  -9   1   5        5.14        3.97      1.93 o 
  -8   1   5       34.05       43.87      5.28 o 
  -7   1   5       30.35       28.89      1.82 o 
  -6   1   5      217.34      232.37      4.72 o 
  -5   1   5       37.72       39.57      2.24 o 
  -4   1   5      156.35      175.15      2.91 o 
  -3   1   5      769.69      745.10     10.10 o 
  -2   1   5      495.77      496.63     15.45 o 
  -1   1   5       66.38       67.43      2.19 o 
   0   1   5       69.90       74.07      2.05 o 
   1   1   5       15.01        9.56      1.14 o 
   2   1   5      579.94      616.15      7.54 o 
   3   1   5        7.45        8.86      1.04 o 
   4   1   5      116.66      116.89      5.39 o 
   5   1   5      107.89       98.36      4.29 o 
   6   1   5        1.69       -1.70      2.07 o 
   7   1   5       64.78       60.88      4.89 o 
   8   1   5        1.45        3.42      3.02 o 
   9   1   5        0.01       -0.59      3.27 o 
 -12   2   5        0.04        2.78      5.64 o 
 -11   2   5        1.20        1.22      2.81 o 
 -10   2   5        7.67        6.40      2.26 o 
  -9   2   5       40.12       39.65      2.95 o 
  -8   2   5       24.56       24.85      2.32 o 
  -7   2   5       31.17       33.10      1.87 o 
  -6   2   5      154.98      161.94      2.89 o 
  -5   2   5      145.86      159.96      3.30 o 
  -4   2   5      781.60      777.85     11.25 o 
  -3   2   5     1246.38     1235.56     12.26 o 
  -2   2   5      565.31      570.63     13.57 o 
  -1   2   5      123.55      130.55      2.78 o 
   0   2   5      358.85      357.05      5.01 o 
   1   2   5      332.76      313.39      5.65 o 
   2   2   5      303.71      277.05      6.56 o 
   3   2   5        8.22        4.74      1.27 o 
   4   2   5       67.60       71.27      2.67 o 
   5   2   5      119.65      121.13      4.75 o 
   6   2   5       28.29       27.97      5.10 o 
   7   2   5        0.03       -1.89      2.52 o 
   8   2   5        5.38       11.28      3.54 o 
   9   2   5       25.99       37.40      4.85 o 
 -11   3   5       26.40       25.02      4.15 o 
 -10   3   5        1.19        4.35      2.90 o 
  -9   3   5       16.28       21.20      3.43 o 
  -8   3   5       11.30       11.16      2.05 o 
  -7   3   5       24.68       24.62      1.96 o 
  -6   3   5        8.60        7.25      1.05 o 
  -5   3   5       16.74       18.14      1.32 o 
  -4   3   5       86.85       88.12      2.11 o 
  -3   3   5      192.75      198.28      5.09 o 
  -2   3   5      744.33      763.05     11.85 o 
  -1   3   5       30.19       31.10      1.32 o 
   0   3   5       83.57       88.74      2.86 o 
   1   3   5      497.51      482.51     10.00 o 
   2   3   5      168.71      160.70      6.77 o 
   3   3   5       11.42       11.38      1.61 o 
   4   3   5      149.96      149.61      3.85 o 
   5   3   5      131.08      134.82      4.95 o 
   6   3   5       37.62       33.89      3.40 o 
   7   3   5        1.15        0.93      2.65 o 
   8   3   5        1.01        3.46      3.28 o 
   9   3   5        2.16        6.12      4.19 o 
 -11   4   5        0.03       -0.77      3.66 o 
 -10   4   5        0.14        1.35      4.75 o 
  -9   4   5       21.03       13.65      2.35 o 
  -8   4   5       78.93       74.39      3.46 o 
  -7   4   5       98.54      100.93      2.87 o 
  -6   4   5       66.60       64.12      2.48 o 
  -5   4   5        5.56        5.81      1.38 o 
  -4   4   5        4.58        1.31      1.13 o 
  -3   4   5        4.25        5.70      1.32 o 
  -2   4   5       53.72       55.14      2.67 o 
  -1   4   5       89.03       90.97      2.65 o 
   0   4   5       60.92       63.07      1.84 o 
   1   4   5       14.67       15.79      1.21 o 
   2   4   5       99.13       89.90      2.55 o 
   3   4   5      217.46      212.13      4.03 o 
   4   4   5      162.43      171.29      6.24 o 
   5   4   5      134.07      115.21      4.06 o 
   6   4   5       33.15       37.86      3.29 o 
   7   4   5        1.11       -0.88      2.69 o 
   8   4   5       34.46       46.34      4.83 o 
 -11   5   5        9.44       12.70      4.32 o 
 -10   5   5       11.31       14.06      3.81 o 
  -9   5   5       10.47        8.96      2.44 o 
  -8   5   5        1.40       -1.85      1.85 o 
  -7   5   5        0.00       -0.44      1.44 o 
  -6   5   5        0.00       -1.26      1.26 o 
  -5   5   5        7.35        7.20      1.61 o 
  -4   5   5        0.25        0.11      1.45 o 
  -3   5   5      118.67      110.06      3.66 o 
  -2   5   5       38.81       32.33      2.11 o 
  -1   5   5      104.07      104.50      3.12 o 
   0   5   5      207.26      206.30      4.12 o 
   1   5   5        2.77        0.15      0.91 o 
   2   5   5       92.42       83.73      2.32 o 
   3   5   5      501.40      506.75      6.76 o 
   4   5   5       60.44       68.03      3.18 o 
   5   5   5      248.28      259.88      5.13 o 
   6   5   5        3.38        3.98      2.40 o 
   7   5   5        1.20       -2.64      2.64 o 
   8   5   5        5.01        3.61      3.25 o 
 -10   6   5        0.38       -0.30      3.43 o 
  -9   6   5        7.72        2.25      3.78 o 
  -8   6   5        3.53        2.14      4.68 o 
  -7   6   5       15.16       14.39      2.38 o 
  -6   6   5       25.85       25.64      1.98 o 
  -5   6   5      452.70      455.46      8.51 o 
  -4   6   5       50.82       44.97      2.75 o 
  -3   6   5      128.68      123.79      3.71 o 
  -2   6   5        0.06       -0.10      1.35 o 
  -1   6   5        8.41        8.25      1.46 o 
   0   6   5      279.36      281.88      5.08 o 
   1   6   5       82.09       82.75      3.33 o 
   2   6   5       72.66       73.61      3.65 o 
   3   6   5       83.78       77.35      5.08 o 
   4   6   5       32.89       37.76      3.22 o 
   5   6   5        0.01       -2.31      2.31 o 
   6   6   5        0.03        0.33      2.66 o 
   7   6   5        0.01        0.59      3.10 o 
  -9   7   5        2.89        4.73      4.25 o 
  -8   7   5        0.50       -1.35      2.36 o 
  -7   7   5        5.55        6.06      2.00 o 
  -6   7   5        3.76        5.60      2.17 o 
  -5   7   5        7.81        6.76      1.78 o 
  -4   7   5      286.92      276.60      5.85 o 
  -3   7   5        6.39        9.12      1.99 o 
  -2   7   5       62.78       64.31      3.00 o 
  -1   7   5        4.22        1.59      1.70 o 
   0   7   5       13.79       21.99      2.01 o 
   1   7   5        0.11        0.65      1.51 o 
   2   7   5       57.69       63.65      2.82 o 
   3   7   5        0.81        1.53      2.21 o 
   4   7   5        1.45       -0.17      2.34 o 
   5   7   5        0.72       -1.76      3.29 o 
   6   7   5       12.77       15.18      6.83 o 
  -8   8   5        1.23        2.28      2.89 o 
  -7   8   5       13.15        6.08      2.72 o 
  -6   8   5        0.09       -1.20      1.97 o 
  -5   8   5       62.72       74.49      3.52 o 
  -4   8   5       26.13       29.58      2.56 o 
  -3   8   5       17.25       16.77      2.47 o 
  -2   8   5        0.00       -2.30      2.30 o 
  -1   8   5        5.16        3.92      1.99 o 
   0   8   5       62.37       57.87      3.93 o 
   1   8   5        8.05        9.24      2.99 o 
   2   8   5       11.24        8.46      3.21 o 
   3   8   5       28.73       29.27      4.09 o 
   4   8   5        0.47       -3.22      3.22 o 
   5   8   5        2.38        2.47      3.77 o 
  -7   9   5        2.47        6.44      7.07 o 
  -6   9   5        6.25        3.01      3.43 o 
  -5   9   5        0.03        0.42      2.42 o 
  -4   9   5        0.00       -2.28      2.28 o 
  -3   9   5        0.00        0.73      2.20 o 
  -2   9   5        0.04       -0.25      2.44 o 
  -1   9   5        4.62        2.59      2.63 o 
   0   9   5        5.13        5.14      2.93 o 
   1   9   5        1.91        3.81      5.28 o 
   2   9   5       40.67       33.34      6.04 o 
   3   9   5       40.37       49.11      5.21 o 
   4   9   5       13.08       15.85      4.06 o 
  -5  10   5        5.81       -0.69      2.70 o 
  -4  10   5        2.99        1.47      2.64 o 
  -3  10   5       17.90       17.24      3.00 o 
  -2  10   5       10.43       11.76      2.89 o 
  -1  10   5       17.26       17.09      3.53 o 
   0  10   5        9.70        6.84      3.22 o 
   1  10   5        1.25        1.46      3.36 o 
   2  10   5       10.51       21.82      5.85 o 
 -12   0   6       14.39       12.18      5.85 o 
 -10   0   6      123.13      139.53      8.33 o 
  -8   0   6       33.27       44.25      4.46 o 
  -6   0   6      165.37      185.91      6.90 o 
  -4   0   6     2071.99     2030.58     33.65 o 
  -2   0   6      379.51      377.78      9.28 o 
   0   0   6       25.29       20.70      2.66 o 
   2   0   6        4.38        4.53      1.29 o 
   4   0   6      228.78      249.08      9.14 o 
   6   0   6       19.41       21.34      4.50 o 
   8   0   6       36.42       46.07      6.92 o 
 -12   1   6       15.56        6.53      9.33 o 
 -11   1   6      107.76      110.22      5.78 o 
 -10   1   6       59.92       64.09      4.54 o 
  -9   1   6       19.50       24.40      2.60 o 
  -8   1   6        0.82       -0.65      2.12 o 
  -7   1   6        0.35       -0.70      1.23 o 
  -6   1   6      158.37      176.83      4.82 o 
  -5   1   6       12.15        7.76      1.35 o 
  -4   1   6       34.12       25.30      2.51 o 
  -3   1   6      290.42      290.52      5.58 o 
  -2   1   6        6.09        3.81      0.98 o 
  -1   1   6      112.59      111.64      2.72 o 
   0   1   6      809.97      788.98     10.88 o 
   1   1   6      242.85      218.26      4.08 o 
   2   1   6      191.32      218.03      3.82 o 
   3   1   6       88.45       88.65      3.52 o 
   4   1   6       98.02       94.30      6.86 o 
   5   1   6       62.68       62.68      4.96 o 
   6   1   6       21.56       12.34      3.09 o 
   7   1   6        1.23        3.02      3.15 o 
   8   1   6        0.27       -2.04      3.21 o 
 -12   2   6       27.23       24.63      6.76 o 
 -11   2   6        0.04        4.16      4.76 o 
 -10   2   6        1.26        0.89      2.24 o 
  -9   2   6        0.02       -0.61      1.81 o 
  -8   2   6       25.48       26.40      2.52 o 
  -7   2   6        1.89        1.11      1.21 o 
  -6   2   6        0.40        1.27      1.54 o 
  -5   2   6       54.48       55.52      2.24 o 
  -4   2   6     1089.81     1135.28     12.03 o 
  -3   2   6     2278.81     2271.85     21.04 o 
  -2   2   6      268.03      274.38      4.42 o 
  -1   2   6      269.33      275.15      4.49 o 
   0   2   6       48.31       45.35      3.36 o 
   1   2   6       91.92       96.22      2.74 o 
   2   2   6        0.40       -0.72      1.14 o 
   3   2   6      122.31      116.42      3.32 o 
   4   2   6      205.52      193.21     13.12 o 
   5   2   6       17.43       16.37      2.83 o 
   6   2   6       35.24       32.87      3.70 o 
   7   2   6        5.81        5.41      3.31 o 
   8   2   6        0.17       -1.08      3.27 o 
 -11   3   6        2.70        0.29      3.48 o 
 -10   3   6        4.67        5.76      3.09 o 
  -9   3   6        1.58       -0.51      3.80 o 
  -8   3   6      106.64       98.42      3.48 o 
  -7   3   6       26.04       19.32      2.02 o 
  -6   3   6        0.68        0.03      1.19 o 
  -5   3   6       11.75       10.53      1.44 o 
  -4   3   6      999.34      960.08     23.91 o 
  -3   3   6        3.28        7.52      1.37 o 
  -2   3   6       53.93       65.20      2.41 o 
  -1   3   6       24.42       26.11      2.49 o 
   0   3   6        6.00        3.31      1.08 o 
   1   3   6        1.74        2.06      1.17 o 
   2   3   6      394.07      376.81      6.03 o 
   3   3   6      129.50      121.96      3.54 o 
   4   3   6       35.20       36.45      2.66 o 
   5   3   6        4.92        4.32      2.34 o 
   6   3   6        9.09       11.99      2.96 o 
   7   3   6       35.01       39.47      4.23 o 
   8   3   6       19.68       28.67      4.44 o 
 -11   4   6        0.48       -0.76      4.12 o 
 -10   4   6        2.98        4.45      3.12 o 
  -9   4   6        0.94        0.40      2.70 o 
  -8   4   6       18.43       20.44      3.28 o 
  -7   4   6       12.13       13.42      1.71 o 
  -6   4   6        1.39        2.89      1.29 o 
  -5   4   6       32.85       30.60      3.69 o 
  -4   4   6       14.85       17.01      1.75 o 
  -3   4   6      106.55      103.77      5.25 o 
  -2   4   6        2.39        1.70      1.01 o 
  -1   4   6        4.12        6.47      1.08 o 
   0   4   6      116.39      111.87      5.48 o 
   1   4   6        4.90        4.85      1.63 o 
   2   4   6        1.02        1.87      1.99 o 
   3   4   6      354.45      359.73      6.33 o 
   4   4   6       99.19       93.68      3.56 o 
   5   4   6       30.51       29.10      3.51 o 
   6   4   6       15.31       14.33      3.37 o 
   7   4   6        1.00       -0.23      3.34 o 
   8   4   6        9.08       13.78      4.27 o 
 -11   5   6        2.46       -1.21      3.76 o 
 -10   5   6       22.00       15.69      4.02 o 
  -9   5   6       40.32       45.71      3.49 o 
  -8   5   6        2.70        1.25      1.95 o 
  -7   5   6       10.31       10.47      1.91 o 
  -6   5   6        3.59        3.48      1.63 o 
  -5   5   6      267.20      265.96      9.05 o 
  -4   5   6       26.66       24.68      2.20 o 
  -3   5   6        9.28       10.99      1.78 o 
  -2   5   6      104.02      102.30      3.21 o 
  -1   5   6       50.63       47.37      2.47 o 
   0   5   6       37.50       34.28      2.22 o 
   1   5   6       41.15       34.82      3.04 o 
   2   5   6        0.06       -1.06      1.48 o 
   3   5   6       69.00       75.93      3.16 o 
   4   5   6      248.67      238.41      5.81 o 
   5   5   6       11.01        9.66      3.09 o 
   6   5   6       15.76       22.18      3.87 o 
   7   5   6        3.75        0.80      4.60 o 
 -10   6   6        0.92       -0.69      2.68 o 
  -9   6   6        0.27        2.31      2.41 o 
  -8   6   6       24.36       20.19      3.19 o 
  -7   6   6        7.91        6.89      1.90 o 
  -6   6   6        2.63        2.17      1.66 o 
  -5   6   6       97.10       96.79      4.32 o 
  -4   6   6      250.26      233.03      5.24 o 
  -3   6   6        0.21       -1.47      1.47 o 
  -2   6   6       46.75       48.06      3.83 o 
  -1   6   6        0.81        1.16      1.57 o 
   0   6   6        1.10        0.93      1.70 o 
   1   6   6      151.26      134.90      3.97 o 
   2   6   6       44.68       49.83      4.65 o 
   3   6   6       31.80       33.42      2.99 o 
   4   6   6        8.33        4.46      2.35 o 
   5   6   6        6.13        7.74      2.65 o 
   6   6   6        1.18        0.69      3.38 o 
  -9   7   6        8.73        5.42      2.97 o 
  -8   7   6        0.10        2.91      2.61 o 
  -7   7   6        1.21        0.40      2.24 o 
  -6   7   6        0.13       -1.44      1.72 o 
  -5   7   6       13.08       15.26      2.42 o 
  -4   7   6        0.62       -0.65      1.74 o 
  -3   7   6       10.82       11.91      2.22 o 
  -2   7   6        2.24        0.34      1.85 o 
  -1   7   6      122.47      123.06      4.57 o 
   0   7   6        2.11       -0.20      1.72 o 
   1   7   6      201.08      193.20      4.35 o 
   2   7   6        0.32        0.36      2.15 o 
   3   7   6       10.60        7.37      2.65 o 
   4   7   6        2.33        7.05      3.00 o 
   5   7   6       65.72       73.05      6.98 o 
   6   7   6        4.57        9.37      6.85 o 
  -8   8   6        0.31        0.16      2.82 o 
  -7   8   6       22.94       23.50      3.38 o 
  -6   8   6       54.13       55.70      3.35 o 
  -5   8   6        9.92        9.19      2.29 o 
  -4   8   6        1.02       -2.00      2.00 o 
  -3   8   6       33.76       46.23      3.25 o 
  -2   8   6        0.02        0.05      2.00 o 
  -1   8   6        3.54        3.61      2.18 o 
   0   8   6       18.62       19.17      4.29 o 
   1   8   6       10.73        7.76      2.29 o 
   2   8   6       31.34       25.76      3.91 o 
   3   8   6        0.02       -2.63      3.29 o 
   4   8   6       17.12       17.55      6.00 o 
   5   8   6        9.06       12.04      4.31 o 
  -7   9   6       17.95       21.12      3.51 o 
  -6   9   6        0.24       -1.25      2.23 o 
  -5   9   6        0.05       -1.62      2.16 o 
  -4   9   6        1.89        1.59      2.26 o 
  -3   9   6        3.00        3.06      2.88 o 
  -2   9   6       47.29       44.77      4.93 o 
  -1   9   6        7.71        6.70      3.04 o 
   0   9   6        4.66        2.54      2.96 o 
   1   9   6        0.99        2.72      3.15 o 
   2   9   6       18.93       28.34      6.19 o 
   3   9   6        0.48       -1.90      3.80 o 
  -4  10   6        2.51       -1.37      2.81 o 
  -3  10   6       50.73       64.27      8.51 o 
  -2  10   6       31.50       35.66      4.46 o 
  -1  10   6        0.32       -1.91      3.53 o 
   0  10   6        0.86       -0.22      3.13 o 
   1  10   6        1.10       -1.52      5.28 o 
 -11   0   7      108.36      111.43      8.35 o 
  -9   0   7        7.78        4.05      3.78 o 
  -7   0   7        1.98        0.02      2.57 o 
  -5   0   7      244.17      249.65      8.35 o 
  -3   0   7       86.83       81.85      4.43 o 
  -1   0   7       60.80       54.82      3.83 o 
   1   0   7       83.29       91.04      3.38 o 
   3   0   7      135.97      135.44      6.83 o 
   5   0   7      404.84      369.22     12.75 o 
   7   0   7       13.65       11.83      4.62 o 
 -12   1   7        6.97        0.93      3.77 o 
 -11   1   7       79.66       88.01      5.66 o 
 -10   1   7        6.81        1.44      2.94 o 
  -9   1   7        9.76        6.99      2.06 o 
  -8   1   7       14.01       14.23      2.00 o 
  -7   1   7      166.57      161.91      7.45 o 
  -6   1   7        1.91        6.63      1.97 o 
  -5   1   7        2.68        0.11      1.47 o 
  -4   1   7        8.94       10.75      3.07 o 
  -3   1   7       32.08       35.84      2.52 o 
  -2   1   7      317.05      325.61      9.66 o 
  -1   1   7        1.40        0.86      1.02 o 
   0   1   7      267.20      273.39      4.79 o 
   1   1   7        0.04       -0.99      1.14 o 
   2   1   7       26.87       30.64      1.81 o 
   3   1   7       36.14       35.64      2.39 o 
   4   1   7      238.81      228.33      6.84 o 
   5   1   7       77.75       81.89      4.59 o 
   6   1   7       29.75       34.14      4.13 o 
   7   1   7       24.36       32.23      4.50 o 
   8   1   7        9.33       10.69      4.39 o 
 -12   2   7        9.66       19.54      6.04 o 
 -11   2   7        7.50       12.78      5.16 o 
 -10   2   7        1.57        1.00      2.83 o 
  -9   2   7        5.49        6.33      1.99 o 
  -8   2   7        2.58        2.10      1.41 o 
  -7   2   7       14.18       15.12      1.83 o 
  -6   2   7       39.42       44.27      2.39 o 
  -5   2   7        0.06       -0.74      1.83 o 
  -4   2   7        9.41       12.85      1.51 o 
  -3   2   7       28.57       27.06      1.87 o 
  -2   2   7      246.43      243.05      5.35 o 
  -1   2   7      258.19      231.68      5.20 o 
   0   2   7       13.22       11.63      1.73 o 
   1   2   7       32.43       35.76      2.88 o 
   2   2   7      472.45      465.14      7.00 o 
   3   2   7       26.75       26.96      2.38 o 
   4   2   7        2.64        6.15      3.14 o 
   5   2   7       12.96       12.68      3.13 o 
   6   2   7        8.40        6.92      3.08 o 
   7   2   7        0.13        3.51      4.03 o 
 -11   3   7        6.05        9.77      3.70 o 
 -10   3   7       12.36       13.88      5.58 o 
  -9   3   7       12.90        8.05      4.72 o 
  -8   3   7       45.74       55.64      3.11 o 
  -7   3   7        1.13        1.91      1.75 o 
  -6   3   7       32.64       25.55      2.18 o 
  -5   3   7       17.86       18.74      3.03 o 
  -4   3   7      224.56      201.47      4.07 o 
  -3   3   7      174.79      173.77      3.74 o 
  -2   3   7       96.64      102.65      3.85 o 
  -1   3   7      381.98      389.68     11.36 o 
   0   3   7       30.90       25.99      2.00 o 
   1   3   7        3.53        2.03      1.36 o 
   2   3   7       34.56       34.00      2.57 o 
   3   3   7      589.24      559.99      8.37 o 
   4   3   7       48.68       45.19      3.76 o 
   5   3   7       28.19       33.98      3.84 o 
   6   3   7        3.78        5.02      3.22 o 
   7   3   7        6.03        7.24      3.80 o 
 -11   4   7        0.24       -1.69      3.42 o 
 -10   4   7       14.77       13.73      3.76 o 
  -9   4   7       25.83       31.87      6.56 o 
  -8   4   7        0.71        1.20      1.83 o 
  -7   4   7        0.30       -1.82      1.82 o 
  -6   4   7       12.84       12.13      2.28 o 
  -5   4   7       22.94       26.47      3.72 o 
  -4   4   7      253.73      256.42      6.35 o 
  -3   4   7        2.87        2.77      1.72 o 
  -2   4   7        9.91        8.04      1.99 o 
  -1   4   7       65.76       65.50      2.49 o 
   0   4   7       36.49       36.80      3.03 o 
   1   4   7       76.29       71.93      2.87 o 
   2   4   7       69.10       67.70      3.06 o 
   3   4   7       75.83       75.32      3.22 o 
   4   4   7      198.48      194.25      5.04 o 
   5   4   7       17.90       11.63      3.12 o 
   6   4   7        4.07       10.28      5.54 o 
   7   4   7       53.25       76.19      5.91 o 
 -10   5   7        1.23        0.04      3.39 o 
  -9   5   7       80.48       81.96      5.08 o 
  -8   5   7        2.86        4.99      2.40 o 
  -7   5   7        0.61        1.29      1.57 o 
  -6   5   7       10.65       12.19      2.90 o 
  -5   5   7      103.53      102.60      3.58 o 
  -4   5   7       68.66       66.75      5.72 o 
  -3   5   7       10.55        8.61      1.71 o 
  -2   5   7        4.84        6.83      2.60 o 
  -1   5   7       30.66       31.98      3.02 o 
   0   5   7      115.85      128.59      6.06 o 
   1   5   7        0.87        2.32      1.96 o 
   2   5   7       21.45       20.89      4.59 o 
   3   5   7       11.43       12.45      4.78 o 
   4   5   7      172.08      187.00      5.17 o 
   5   5   7        1.22        2.78      3.05 o 
   6   5   7        3.70        0.08      3.57 o 
 -10   6   7        0.55        2.92      3.72 o 
  -9   6   7        0.33       -0.46      2.34 o 
  -8   6   7        0.17       -0.38      2.36 o 
  -7   6   7        1.94        3.14      1.79 o 
  -6   6   7       26.04       24.87      3.55 o 
  -5   6   7        3.23        2.35      2.42 o 
  -4   6   7      213.38      216.57      5.23 o 
  -3   6   7        1.19        1.75      1.73 o 
  -2   6   7       11.67       14.49      2.17 o 
  -1   6   7       52.33       55.76      3.18 o 
   0   6   7       89.23       85.22      3.41 o 
   1   6   7        3.60        5.26      3.03 o 
   2   6   7        2.60        2.21      4.79 o 
   3   6   7      134.03      137.07      7.06 o 
   4   6   7       13.04        6.35      3.51 o 
   5   6   7        0.09        4.38      5.26 o 
   6   6   7        0.99       -3.64      5.31 o 
  -9   7   7        0.31       -0.51      2.94 o 
  -8   7   7       27.47       33.42      5.29 o 
  -7   7   7        1.13       -0.26      2.01 o 
  -6   7   7       16.61       15.23      2.68 o 
  -5   7   7       59.15       60.36      3.65 o 
  -4   7   7        0.99        1.45      1.92 o 
  -3   7   7        1.21       -0.53      2.14 o 
  -2   7   7        1.44        0.50      1.79 o 
  -1   7   7      134.25      129.21      4.35 o 
   0   7   7       14.66       16.29      2.43 o 
   1   7   7        0.66       -1.25      2.04 o 
   2   7   7       23.28       17.66      3.58 o 
   3   7   7        6.89       12.90      3.56 o 
   4   7   7       36.64       64.43      5.44 o 
   5   7   7       10.51       18.56      6.45 o 
  -8   8   7        3.62        1.17      2.95 o 
  -7   8   7        0.03        1.29      2.69 o 
  -6   8   7        2.13        3.92      2.23 o 
  -5   8   7       13.54       19.04      2.81 o 
  -4   8   7       10.30       11.78      3.23 o 
  -3   8   7        5.62        3.94      2.30 o 
  -2   8   7        1.89        3.10      2.22 o 
  -1   8   7        4.83        4.52      2.28 o 
   0   8   7        4.35        2.04      2.23 o 
   1   8   7        0.05       -1.63      2.97 o 
   2   8   7        3.38       -0.35      3.29 o 
   3   8   7        2.08        5.76      5.09 o 
   4   8   7       16.02       33.05      6.02 o 
  -6   9   7        0.54       -1.34      2.46 o 
  -5   9   7        5.77        1.75      2.33 o 
  -4   9   7        0.88       -0.98      2.44 o 
  -3   9   7        4.65        4.28      3.00 o 
  -2   9   7       20.50       15.49      3.34 o 
  -1   9   7       24.64       20.12      3.70 o 
   0   9   7       13.29        9.02      3.58 o 
   1   9   7        0.06       -4.14      4.52 o 
   2   9   7        6.97        2.52      5.43 o 
  -3  10   7        0.21       -0.47      3.27 o 
  -2  10   7        1.96       -1.30      3.36 o 
  -1  10   7        5.42        2.58      3.57 o 
 -12   0   8       95.05      118.09      9.30 o 
 -10   0   8       28.96       21.75      4.93 o 
  -8   0   8      242.91      241.73      9.35 o 
  -6   0   8       88.34       87.59      5.69 o 
  -4   0   8       87.77       82.04      4.76 o 
  -2   0   8       97.44       96.56      5.28 o 
   0   0   8      131.42      137.63      4.29 o 
   2   0   8      226.23      235.81      5.87 o 
   4   0   8        3.03       -1.24      3.31 o 
   6   0   8       24.12       12.73      4.83 o 
 -12   1   8        1.18       -1.83      5.52 o 
 -11   1   8        0.00       -1.38      3.21 o 
 -10   1   8        5.17        1.40      2.88 o 
  -9   1   8        1.99        0.53      2.01 o 
  -8   1   8        0.18        2.55      2.26 o 
  -7   1   8       49.74       64.85      4.34 o 
  -6   1   8        0.26       -1.77      1.77 o 
  -5   1   8       42.21       37.28      3.70 o 
  -4   1   8        8.38       11.15      2.07 o 
  -3   1   8      230.17      234.07      4.56 o 
  -2   1   8       25.36       27.55      2.52 o 
  -1   1   8       52.15       51.72      3.53 o 
   0   1   8        0.07       -0.03      1.25 o 
   1   1   8       43.13       45.29      3.23 o 
   2   1   8        0.45       -0.67      1.24 o 
   3   1   8       43.13       40.12      3.76 o 
   4   1   8       30.70       31.50      3.68 o 
   5   1   8       39.67       37.45      4.38 o 
   6   1   8       14.80       16.89      3.84 o 
   7   1   8       34.21       41.23      5.20 o 
 -11   2   8        2.28       -1.17      4.69 o 
 -10   2   8        6.39        2.92      3.01 o 
  -9   2   8        0.24        1.57      1.98 o 
  -8   2   8        0.04       -1.48      1.48 o 
  -7   2   8        7.47        7.85      2.89 o 
  -6   2   8       18.82       18.61      2.50 o 
  -5   2   8       40.76       33.62      2.25 o 
  -4   2   8       30.06       30.59      2.18 o 
  -3   2   8        0.04       -1.00      1.21 o 
  -2   2   8       93.51       93.14      2.96 o 
  -1   2   8        2.95        2.47      2.25 o 
   0   2   8       73.67       75.02      4.57 o 
   1   2   8       54.18       58.51      2.86 o 
   2   2   8        2.78        1.54      1.54 o 
   3   2   8        0.94       -0.29      1.94 o 
   4   2   8        1.25        0.46      2.67 o 
   5   2   8        0.12        2.40      2.89 o 
   6   2   8       14.92       10.88      4.82 o 
   7   2   8        0.73       -2.31      3.66 o 
 -11   3   8        5.63        6.25      3.95 o 
 -10   3   8       11.90       10.47      4.57 o 
  -9   3   8        0.40       -0.59      2.55 o 
  -8   3   8        9.77       12.15      2.73 o 
  -7   3   8        0.00       -2.25      3.19 o 
  -6   3   8       61.90       61.01      7.02 o 
  -5   3   8      278.82      251.93     10.05 o 
  -4   3   8       14.67       13.63      1.99 o 
  -3   3   8      109.14      109.19      3.17 o 
  -2   3   8       23.42       18.72      1.92 o 
  -1   3   8        9.25        7.67      1.57 o 
   0   3   8        0.03       -0.86      2.20 o 
   1   3   8      297.33      288.36      6.29 o 
   2   3   8      110.66      109.98      3.65 o 
   3   3   8      293.29      280.95      5.92 o 
   4   3   8        6.30        6.66      3.21 o 
   5   3   8        0.08       -0.08      2.73 o 
   6   3   8       21.17       28.87      4.47 o 
 -11   4   8        9.05        6.46      8.41 o 
 -10   4   8        2.84       -1.22      3.45 o 
  -9   4   8       24.12       24.65      3.23 o 
  -8   4   8       12.83       11.42      3.62 o 
  -7   4   8        8.39       11.53      2.68 o 
  -6   4   8       33.95       27.14      3.02 o 
  -5   4   8       97.43      103.69      4.49 o 
  -4   4   8      176.93      169.39      5.43 o 
  -3   4   8        2.62        1.08      4.02 o 
  -2   4   8       36.38       35.86      3.13 o 
  -1   4   8       64.78       62.78      7.45 o 
   0   4   8       42.15       43.73      2.61 o 
   1   4   8       53.43       56.54      2.94 o 
   2   4   8       50.17       43.53      3.05 o 
   3   4   8        8.65        7.61      2.24 o 
   4   4   8        0.77       -0.23      2.78 o 
   5   4   8        8.92        2.89      3.33 o 
   6   4   8       19.34       29.17      4.60 o 
 -10   5   8        0.19       -0.34      3.00 o 
  -9   5   8       15.74       21.14      4.28 o 
  -8   5   8        0.63       -0.28      2.20 o 
  -7   5   8       75.08       76.92      4.56 o 
  -6   5   8      209.25      210.61     18.61 o 
  -5   5   8       11.51       13.89      2.74 o 
  -4   5   8       42.54       46.29      3.68 o 
  -3   5   8        0.80       -1.95      1.95 o 
  -2   5   8       44.14       33.16      3.53 o 
  -1   5   8        0.59        1.94      2.20 o 
   0   5   8       21.71       26.63      3.19 o 
   1   5   8       41.89       38.96      8.15 o 
   2   5   8       73.14       77.53      4.40 o 
   3   5   8       45.47       43.15     12.47 o 
   4   5   8       22.16       23.41      5.54 o 
   5   5   8        3.29       -3.24      4.88 o 
 -10   6   8        1.21        2.38      4.23 o 
  -9   6   8        0.44       -2.28      4.09 o 
  -8   6   8        0.00       -1.17      2.44 o 
  -7   6   8        0.94       -0.11      3.47 o 
  -6   6   8       89.15       88.93      3.78 o 
  -5   6   8       16.97       17.43      2.45 o 
  -4   6   8        5.70        2.40      2.29 o 
  -3   6   8        5.58        4.87      1.96 o 
  -2   6   8        1.18        0.85      2.31 o 
  -1   6   8       48.07       43.84      3.95 o 
   0   6   8       22.53       18.60      2.98 o 
   1   6   8       52.10       51.36      4.28 o 
   2   6   8        7.67        6.67      4.37 o 
   3   6   8       92.98       94.49      5.29 o 
   4   6   8        6.22       -0.54      3.52 o 
   5   6   8        0.55       -5.50      5.50 o 
  -9   7   8        1.63       -2.99      3.85 o 
  -8   7   8        3.76        1.07      2.63 o 
  -7   7   8       36.59       37.25      3.06 o 
  -6   7   8        0.24        1.75      2.93 o 
  -5   7   8        0.38       -0.55      2.14 o 
  -4   7   8        5.99        6.68      2.30 o 
  -3   7   8        2.94        1.81      2.08 o 
  -2   7   8       58.22       62.79      3.71 o 
  -1   7   8       18.98       22.40      3.70 o 
   0   7   8       26.61       16.99      3.52 o 
   1   7   8        7.82        4.77      2.98 o 
   2   7   8        5.68        3.50      4.14 o 
   3   7   8       17.41       18.99      3.89 o 
   4   7   8        2.19        0.75      4.02 o 
  -7   8   8        7.26        8.22      2.69 o 
  -6   8   8       14.00       10.45      2.86 o 
  -5   8   8        0.01       -2.73      2.73 o 
  -4   8   8        7.39        1.41      2.39 o 
  -3   8   8        5.91        5.52      2.57 o 
  -2   8   8       12.08        8.62      2.50 o 
  -1   8   8        0.72        0.99      2.39 o 
   0   8   8        9.87        5.40      3.33 o 
   1   8   8       11.15       14.26      3.80 o 
   2   8   8        0.09       -2.56      3.39 o 
   3   8   8        0.32       -1.05      5.69 o 
  -5   9   8        0.02        1.82      2.70 o 
  -4   9   8        0.12        0.99      2.76 o 
  -3   9   8        0.20       -2.48      2.48 o 
  -2   9   8       24.74       31.08      7.21 o 
  -1   9   8        5.04        5.09      3.34 o 
   0   9   8        0.08       -2.90      4.35 o 
   1   9   8        2.97        8.35      5.28 o 
 -11   0   9        0.05        2.07      4.83 o 
  -9   0   9       21.91       19.84      6.21 o 
  -7   0   9       54.85       56.51      5.69 o 
  -5   0   9        0.02        4.07      2.88 o 
  -3   0   9        0.00       -2.07      2.07 o 
  -1   0   9       80.76       86.16      3.76 o 
   1   0   9       76.63       76.53      3.69 o 
   3   0   9       21.67       14.73      4.33 o 
   5   0   9       25.62       34.41      6.38 o 
 -11   1   9        1.07       -0.64      4.78 o 
 -10   1   9        5.02        4.66      4.26 o 
  -9   1   9        3.27       -1.53      2.28 o 
  -8   1   9       21.01       21.97      4.31 o 
  -7   1   9        0.11       -2.30      2.30 o 
  -6   1   9      125.62      133.96      5.65 o 
  -5   1   9       45.43       46.61      5.28 o 
  -4   1   9      114.64      116.40      3.50 o 
  -3   1   9       54.57       58.47      2.66 o 
  -2   1   9       19.34       23.96      3.60 o 
  -1   1   9        5.97        8.30      1.62 o 
   0   1   9       43.99       52.55      2.86 o 
   1   1   9       25.16       31.06      2.70 o 
   2   1   9      103.61      101.96      3.69 o 
   3   1   9        0.04       -2.27      2.27 o 
   4   1   9       38.05       42.03      4.31 o 
   5   1   9        5.26        1.72      3.59 o 
   6   1   9        3.33        7.23      3.84 o 
 -11   2   9       11.61        7.80      5.64 o 
 -10   2   9        0.51       -0.32      3.08 o 
  -9   2   9       11.77       10.28      2.88 o 
  -8   2   9        0.14        0.04      1.97 o 
  -7   2   9        6.38        5.49      1.90 o 
  -6   2   9       16.59       17.61      2.61 o 
  -5   2   9        7.50        3.73      1.91 o 
  -4   2   9       80.99       93.33      3.19 o 
  -3   2   9      121.74      125.37      3.66 o 
  -2   2   9       45.28       45.59      2.63 o 
  -1   2   9        0.29        2.07      1.48 o 
   0   2   9      266.30      267.72      5.47 o 
   1   2   9      290.03      285.74      5.81 o 
   2   2   9       15.51       16.12      2.94 o 
   3   2   9        0.86       -0.61      2.60 o 
   4   2   9        0.15        2.89      5.72 o 
   5   2   9        9.17       16.48      5.08 o 
   6   2   9        0.05        2.99      3.70 o 
 -11   3   9        0.70        2.93      4.09 o 
 -10   3   9       17.43       17.38      4.53 o 
  -9   3   9        1.55        5.25      2.53 o 
  -8   3   9        1.26        1.11      2.50 o 
  -7   3   9       10.28        9.40      2.55 o 
  -6   3   9       57.04       63.33      4.12 o 
  -5   3   9      383.77      378.91      8.56 o 
  -4   3   9        2.36       -1.01      1.83 o 
  -3   3   9       11.38       10.15      1.77 o 
  -2   3   9       24.82       21.13      2.18 o 
  -1   3   9       38.75       42.74      2.72 o 
   0   3   9       54.90       53.05      2.94 o 
   1   3   9      212.80      208.20      5.00 o 
   2   3   9        6.18        5.22      1.99 o 
   3   3   9        7.24        7.19      2.82 o 
   4   3   9       10.46        5.36      3.39 o 
   5   3   9       26.46       35.10      4.49 o 
 -10   4   9       10.90       10.12      4.32 o 
  -9   4   9        3.79        2.36      2.34 o 
  -8   4   9        0.39       -1.92      2.61 o 
  -7   4   9      124.94      126.75      5.36 o 
  -6   4   9      187.93      183.19      8.51 o 
  -5   4   9      131.75      124.10      7.25 o 
  -4   4   9        0.53        2.25      2.10 o 
  -3   4   9        1.89        3.29      2.14 o 
  -2   4   9        0.09       -1.22      1.84 o 
  -1   4   9        2.03        3.76      2.61 o 
   0   4   9       18.03       14.79      2.70 o 
   1   4   9        2.08        3.57      3.44 o 
   2   4   9       21.84       16.19      2.53 o 
   3   4   9        0.77        1.37      2.21 o 
   4   4   9        1.89        7.83      3.49 o 
   5   4   9        4.14        1.07      3.63 o 
 -10   5   9        1.05       -0.73      4.05 o 
  -9   5   9        4.63        6.85      4.60 o 
  -8   5   9        0.14        2.82      2.95 o 
  -7   5   9       38.82       43.46      3.96 o 
  -6   5   9       42.47       53.22      5.98 o 
  -5   5   9       17.07       15.98      2.88 o 
  -4   5   9        8.93       10.97      2.74 o 
  -3   5   9        0.52        2.09      2.23 o 
  -2   5   9       44.00       38.98      6.58 o 
  -1   5   9       32.61       36.94      3.80 o 
   0   5   9       17.69       25.02      3.37 o 
   1   5   9       10.71        8.50      3.75 o 
   2   5   9      100.94      102.61      5.16 o 
   3   5   9       25.55       25.34      4.02 o 
   4   5   9        0.00        7.09      5.12 o 
  -9   6   9        0.02       -1.45      3.82 o 
  -8   6   9        0.00       -1.86      2.48 o 
  -7   6   9        0.01       -0.23      4.50 o 
  -6   6   9        2.90        5.71      2.91 o 
  -5   6   9       18.15       13.97      3.19 o 
  -4   6   9       13.23       15.85      4.83 o 
  -3   6   9        7.87        7.37      2.85 o 
  -2   6   9       30.06       34.35      4.71 o 
  -1   6   9       78.88       68.23      4.74 o 
   0   6   9        3.14       -0.52      2.50 o 
   1   6   9       12.50       13.99      3.20 o 
   2   6   9       44.14       42.90      4.58 o 
   3   6   9       11.50        5.47      3.37 o 
   4   6   9        0.00       -5.07      5.07 o 
  -8   7   9        7.69        5.60      3.71 o 
  -7   7   9       14.75       17.07      3.94 o 
  -6   7   9        1.16       -0.80      2.94 o 
  -5   7   9        8.21       10.99      3.45 o 
  -4   7   9       14.16       17.64      3.57 o 
  -3   7   9        3.57       -0.92      3.27 o 
  -2   7   9       33.48       40.62      7.48 o 
  -1   7   9       22.56       17.29      9.10 o 
   0   7   9       26.82       22.68      3.94 o 
   1   7   9       21.63       17.05      3.83 o 
   2   7   9       31.25       33.39      4.72 o 
   3   7   9       23.88       24.15      4.58 o 
  -7   8   9        2.24       -0.79      5.26 o 
  -6   8   9        2.80       -2.49      2.49 o 
  -5   8   9        0.52       -0.89      2.56 o 
  -4   8   9        0.70       -1.68      2.49 o 
  -3   8   9        0.80        0.23      3.35 o 
  -2   8   9        0.96       -2.57      3.28 o 
  -1   8   9        6.36        9.89      3.64 o 
   0   8   9        7.98        9.43      4.00 o 
   1   8   9        2.80        1.59      3.87 o 
  -3   9   9        0.25       -2.64      2.83 o 
  -2   9   9        5.08        0.02      5.32 o 
 -10   0  10        1.09       -4.43      7.07 o 
  -8   0  10        3.62        6.00      4.38 o 
  -6   0  10        0.05       -2.40      2.93 o 
  -4   0  10      230.08      232.49      9.04 o 
  -2   0  10       26.36       21.24      2.72 o 
   0   0  10       25.43       30.01      6.17 o 
   2   0  10       67.67       79.47      6.64 o 
   4   0  10       51.21       67.84      7.80 o 
 -11   1  10        2.16       -0.38     10.71 o 
 -10   1  10        9.37        4.91      3.19 o 
  -9   1  10        6.31        5.19      2.52 o 
  -8   1  10       34.99       38.47      3.35 o 
  -7   1  10       21.50       21.46      2.51 o 
  -6   1  10        2.58        0.38      1.93 o 
  -5   1  10       18.14       15.02      2.13 o 
  -4   1  10       52.84       52.19      2.96 o 
  -3   1  10        0.95       -0.37      1.57 o 
  -2   1  10       11.31       10.55      1.90 o 
  -1   1  10        1.45        2.83      1.80 o 
   0   1  10      120.44      130.79      4.28 o 
   1   1  10        3.04        4.46      1.69 o 
   2   1  10        6.56       10.23      3.00 o 
   3   1  10       54.05       57.14      4.77 o 
   4   1  10       51.19       56.05      5.12 o 
   5   1  10        5.46        0.55      3.67 o 
 -11   2  10        0.06        6.54     10.85 o 
 -10   2  10        7.32        6.72      2.79 o 
  -9   2  10        4.46        4.41      5.66 o 
  -8   2  10        0.11        0.99      2.59 o 
  -7   2  10        0.03       -1.82      1.82 o 
  -6   2  10        0.91        3.04      1.78 o 
  -5   2  10        1.58        1.68      1.63 o 
  -4   2  10       44.52       55.11      5.76 o 
  -3   2  10       31.64       34.12      2.59 o 
  -2   2  10       13.27       14.49      2.13 o 
  -1   2  10       50.46       55.75      3.02 o 
   0   2  10        4.91        3.69      2.06 o 
   1   2  10      310.82      299.16      6.26 o 
   2   2  10      128.47      127.64      4.40 o 
   3   2  10      108.09      106.86      5.48 o 
   4   2  10       12.02       16.89      3.88 o 
   5   2  10        9.56       10.39      3.94 o 
 -10   3  10        0.53        1.21      3.90 o 
  -9   3  10        0.77        1.93      3.18 o 
  -8   3  10       12.09       13.78      3.43 o 
  -7   3  10       24.26       24.77      3.24 o 
  -6   3  10        2.77        3.28      2.43 o 
  -5   3  10       30.02       24.48      3.11 o 
  -4   3  10        0.56        0.66      2.22 o 
  -3   3  10       49.91       53.18      4.94 o 
  -2   3  10       17.65       17.88      2.81 o 
  -1   3  10       16.19       19.87      2.33 o 
   0   3  10        1.32       -0.63      1.79 o 
   1   3  10        6.51        6.65      2.20 o 
   2   3  10       45.99       42.95      3.27 o 
   3   3  10        3.55        8.78      3.27 o 
   4   3  10        0.89       -2.68      5.40 o 
 -10   4  10        1.29       -6.39      6.39 o 
  -9   4  10        1.53       -1.73      3.06 o 
  -8   4  10        6.30        9.04      3.81 o 
  -7   4  10        0.00        3.32      2.68 o 
  -6   4  10       11.63        9.82      2.92 o 
  -5   4  10       92.87       91.58      4.73 o 
  -4   4  10        9.29        7.50      2.69 o 
  -3   4  10       25.90       21.87      3.14 o 
  -2   4  10       22.05       19.74      3.08 o 
  -1   4  10       26.08       22.16      3.31 o 
   0   4  10        0.26        4.21      2.55 o 
   1   4  10        1.22        2.61      2.81 o 
   2   4  10        0.00        1.57      2.90 o 
   3   4  10        6.65       15.49      5.47 o 
   4   4  10        7.27       13.11      5.69 o 
  -9   5  10        0.23       -2.66      2.66 o 
  -8   5  10        4.38        7.27      3.11 o 
  -7   5  10       32.58       33.36      3.94 o 
  -6   5  10      220.75      190.58      6.75 o 
  -5   5  10        1.61        3.00      2.49 o 
  -4   5  10        2.49        2.17      2.61 o 
  -3   5  10        0.33       -0.36      2.58 o 
  -2   5  10       26.02       25.25      3.46 o 
  -1   5  10        3.63        2.31      3.85 o 
   0   5  10        0.90       -2.61      2.61 o 
   1   5  10        0.07       -2.84      2.84 o 
   2   5  10       12.53       11.39      3.65 o 
   3   5  10       15.93       20.87      5.85 o 
  -8   6  10        0.21        5.88      3.27 o 
  -7   6  10        1.00        1.61      2.88 o 
  -6   6  10        9.37       11.75      4.37 o 
  -5   6  10        0.12       -0.60      2.71 o 
  -4   6  10        1.31        1.74      2.96 o 
  -3   6  10       60.14       64.06      4.91 o 
  -2   6  10        7.88        9.52      3.06 o 
  -1   6  10        1.62       -0.33      2.84 o 
   0   6  10        2.56        2.01      3.04 o 
   1   6  10       14.79       15.42      6.66 o 
   2   6  10      142.95      179.03      7.19 o 
  -7   7  10        0.03       -3.29      3.29 o 
  -6   7  10        0.81       -1.64      3.36 o 
  -5   7  10        4.58        3.84      4.65 o 
  -4   7  10        0.64        0.19      3.17 o 
  -3   7  10        9.36        7.79      3.35 o 
  -2   7  10        1.26        0.82      3.20 o 
  -1   7  10        0.02       -0.03      2.94 o 
   0   7  10        0.77        5.13      3.44 o 
   1   7  10       43.69       53.73     10.58 o 
  -5   8  10        1.14        1.09      4.33 o 
  -4   8  10        0.46        6.67      8.16 o 
  -3   8  10       29.63       28.11      4.74 o 
  -2   8  10        4.71        0.59      3.43 o 
  -1   8  10        0.95        0.45      3.68 o 
  -9   0  11       38.61       69.98      9.02 o 
  -7   0  11        1.02       -3.76      3.76 o 
  -5   0  11       77.74       71.64      5.97 o 
  -3   0  11       17.01       14.16      2.75 o 
  -1   0  11        3.36        2.82      2.36 o 
   1   0  11       10.97       14.58      3.07 o 
   3   0  11        0.11       -2.05      4.38 o 
 -10   1  11        9.88        8.73      6.06 o 
  -9   1  11        6.91        5.52      2.92 o 
  -8   1  11        3.02        1.41      2.20 o 
  -7   1  11        0.67       -0.90      2.03 o 
  -6   1  11        4.00        4.00      2.06 o 
  -5   1  11       29.20       30.36      3.15 o 
  -4   1  11        0.89       -1.70      1.70 o 
  -3   1  11       17.58       18.53      2.36 o 
  -2   1  11        5.74        4.27      1.92 o 
  -1   1  11       75.31       76.49      2.96 o 
   0   1  11       18.59       16.37      2.11 o 
   1   1  11       44.17       49.03      3.49 o 
   2   1  11        0.00       -2.71      2.71 o 
   3   1  11        0.00       -3.28      3.28 o 
   4   1  11        2.71       -3.63      3.63 o 
 -10   2  11        0.42        0.92      3.78 o 
  -9   2  11        0.02       -2.95      2.95 o 
  -8   2  11        0.00       -2.54      2.54 o 
  -7   2  11        9.74        4.27      2.62 o 
  -6   2  11        2.85        5.00      2.74 o 
  -5   2  11        5.32        2.87      1.97 o 
  -4   2  11        0.00        1.62      1.88 o 
  -3   2  11        5.59       10.14      2.09 o 
  -2   2  11        0.41       -1.30      2.52 o 
  -1   2  11       20.16       21.84      2.84 o 
   0   2  11      103.33      112.04      4.25 o 
   1   2  11       79.33       77.29      3.95 o 
   2   2  11        0.34       -2.08      2.81 o 
   3   2  11       19.90       27.48      5.23 o 
   4   2  11       18.62       30.34      4.75 o 
 -10   3  11        0.49       -2.46      3.02 o 
  -9   3  11        0.86       -2.87      2.87 o 
  -8   3  11       14.06        9.78      3.13 o 
  -7   3  11       19.23       25.62      5.18 o 
  -6   3  11       22.70       19.02      3.39 o 
  -5   3  11        3.24        5.08      2.58 o 
  -4   3  11        0.27       -0.06      2.66 o 
  -3   3  11       10.50       11.75      3.78 o 
  -2   3  11       28.47       21.31      3.25 o 
  -1   3  11       16.22       10.52      2.91 o 
   0   3  11       55.13       58.52      3.64 o 
   1   3  11        5.35        0.81      2.26 o 
   2   3  11        6.74        5.41      3.23 o 
   3   3  11       25.04       28.96      4.35 o 
  -9   4  11        4.70        2.72      3.08 o 
  -8   4  11      108.93       93.01      7.38 o 
  -7   4  11       36.69       31.96      4.01 o 
  -6   4  11       23.95       29.48      3.86 o 
  -5   4  11       10.68        9.19      3.32 o 
  -4   4  11       22.23       21.36      5.14 o 
  -3   4  11        1.14        3.09      2.49 o 
  -2   4  11        6.46        3.32      2.63 o 
  -1   4  11       29.46       33.84     11.80 o 
   0   4  11        5.97        6.67      3.12 o 
   1   4  11       31.36       28.37      4.62 o 
   2   4  11        4.70        2.71      3.54 o 
   3   4  11        3.42        2.09      5.95 o 
  -9   5  11        0.61       -1.47      3.39 o 
  -8   5  11        0.07        3.01      4.08 o 
  -7   5  11       33.79       22.70      3.83 o 
  -6   5  11       33.75       28.86      3.95 o 
  -5   5  11        3.56        0.90      3.31 o 
  -4   5  11        1.20       -2.46      3.57 o 
  -3   5  11       16.08       22.62      3.80 o 
  -2   5  11       23.33       12.94      3.15 o 
  -1   5  11        0.80       -1.62      3.04 o 
   0   5  11        1.43        5.16      4.85 o 
   1   5  11        0.00        0.25      3.55 o 
   2   5  11        0.10       -3.20      3.20 o 
  -7   6  11        0.00        2.28      3.13 o 
  -6   6  11        1.65        2.11      3.16 o 
  -5   6  11        0.04        0.63      2.94 o 
  -4   6  11        0.68       -2.78      2.97 o 
  -3   6  11        0.32        0.77      3.10 o 
  -2   6  11       22.07       23.34      5.73 o 
  -1   6  11       11.29        6.65      3.57 o 
   0   6  11       11.81        7.55      3.77 o 
   1   6  11       17.20       15.02      4.25 o 
  -6   7  11        0.49        0.39      3.40 o 
  -5   7  11        0.06       -2.76      3.45 o 
  -4   7  11        0.14       -2.83      3.35 o 
  -3   7  11        1.04       -1.85      3.35 o 
  -2   7  11        0.03       -0.45      5.13 o 
  -1   7  11        0.09        6.27      4.18 o 
 -10   0  12        1.84        8.66      7.59 o 
  -8   0  12       12.75       12.56      5.28 o 
  -6   0  12       54.88       62.03      6.83 o 
  -4   0  12       77.83       78.02      4.52 o 
  -2   0  12       58.28       57.98      4.37 o 
   0   0  12       78.47       79.41      4.55 o 
   2   0  12        9.11        0.02      4.93 o 
 -10   1  12        0.12       -0.49      4.02 o 
  -9   1  12        3.02        4.40      6.51 o 
  -8   1  12        0.77       -2.48      2.48 o 
  -7   1  12        0.43        1.27      2.25 o 
  -6   1  12        0.25        0.83      2.21 o 
  -5   1  12       22.67       22.82      3.56 o 
  -4   1  12        3.58        4.60      2.17 o 
  -3   1  12        4.54        6.33      2.28 o 
  -2   1  12        2.14        5.23      2.39 o 
  -1   1  12      193.69      202.52      4.72 o 
   0   1  12       20.87       23.61      2.89 o 
   1   1  12        2.88        2.09      3.35 o 
   2   1  12        3.15       -2.02      3.50 o 
   3   1  12        5.45        5.23      4.15 o 
  -9   2  12       28.30       24.60      5.07 o 
  -8   2  12        3.24        1.59      3.28 o 
  -7   2  12        1.48        3.38      2.87 o 
  -6   2  12        0.32        1.01      3.32 o 
  -5   2  12        1.81        2.02      2.74 o 
  -4   2  12        0.01        3.62      2.57 o 
  -3   2  12        0.86        2.74      2.21 o 
  -2   2  12        2.14        2.20      2.19 o 
  -1   2  12       31.03       31.22      3.24 o 
   0   2  12       24.00       29.68      3.17 o 
   1   2  12        1.80       -0.65      2.54 o 
   2   2  12       20.05       26.69      4.34 o 
  -9   3  12       19.86       21.40      4.45 o 
  -8   3  12       34.83       36.36      4.46 o 
  -7   3  12       10.25        6.52      3.15 o 
  -6   3  12        3.62       -0.38      4.00 o 
  -5   3  12        6.03        3.88      2.87 o 
  -4   3  12        0.48       -2.56      2.56 o 
  -3   3  12        8.42        9.62      3.26 o 
  -2   3  12       31.14       32.64      5.48 o 
  -1   3  12        0.00        2.60      3.09 o 
   0   3  12        0.66        3.73      3.27 o 
   1   3  12        8.45        8.93      3.61 o 
   2   3  12        0.48        1.24      5.28 o 
  -8   4  12       16.93       17.38      3.88 o 
  -7   4  12      119.39      102.78      5.94 o 
  -6   4  12       26.09       20.87      4.01 o 
  -5   4  12        2.37        0.47      3.04 o 
  -4   4  12       21.00       21.52      3.66 o 
  -3   4  12       38.09       38.53      5.57 o 
  -2   4  12        4.85       -0.40      4.51 o 
  -1   4  12       19.09       10.02      7.14 o 
   0   4  12        8.07       18.20      3.84 o 
   1   4  12        0.91       -3.50      3.50 o 
  -7   5  12       12.14       13.55      3.71 o 
  -6   5  12        2.36       -0.28      3.51 o 
  -5   5  12       13.72       13.54      3.73 o 
  -4   5  12       10.19       10.53      3.68 o 
  -3   5  12        8.35        7.29      3.29 o 
  -2   5  12       16.66       15.01      3.79 o 
  -1   5  12        0.64       -0.56      3.30 o 
   0   5  12        1.16        4.47      3.63 o 
  -6   6  12        0.16       -2.14      3.03 o 
  -5   6  12        0.73       -3.12      3.12 o 
  -4   6  12        3.61        6.48      3.75 o 
  -3   6  12        0.14        0.33      3.30 o 
  -2   6  12       10.45        7.81      3.90 o 
  -1   6  12        1.53        1.55      3.69 o 
  -9   0  13        0.08       -0.77      3.78 o 
  -7   0  13        0.98        3.43      3.35 o 
  -5   0  13       18.82       14.33      5.39 o 
  -3   0  13        3.66        2.71      2.73 o 
  -1   0  13      139.58      147.81      6.13 o 
   1   0  13        0.51        2.02      4.95 o 
  -9   1  13        3.59       -2.37      3.60 o 
  -8   1  13        0.67        0.21      3.36 o 
  -7   1  13        0.46       -0.05      2.92 o 
  -6   1  13       48.36       55.03      4.26 o 
  -5   1  13        7.31        3.56      2.49 o 
  -4   1  13        0.89       -2.35      2.35 o 
  -3   1  13        3.58        3.57      2.58 o 
  -2   1  13        0.54        1.22      2.18 o 
  -1   1  13       39.19       41.25      3.10 o 
   0   1  13       68.96       80.36      4.63 o 
   1   1  13        7.70        3.28      3.82 o 
  -8   2  13        8.35        9.73      3.95 o 
  -7   2  13        0.08        1.51      3.29 o 
  -6   2  13        0.15       -2.81      2.81 o 
  -5   2  13       10.00        5.59      3.11 o 
  -4   2  13        0.84       -0.73      2.97 o 
  -3   2  13        0.50       -2.90      2.90 o 
  -2   2  13        0.36        1.37      3.12 o 
  -1   2  13       12.71        6.07      2.84 o 
   0   2  13        8.95        6.47      3.16 o 
   1   2  13       10.90       11.67      5.07 o 
  -8   3  13       35.89       36.09      9.89 o 
  -7   3  13        3.36        2.00      3.42 o 
  -6   3  13        2.06        6.55      3.50 o 
  -5   3  13        1.91        4.40      3.31 o 
  -4   3  13       11.91        8.72      5.51 o 
  -3   3  13        0.40       -1.29      3.11 o 
  -2   3  13        0.02       -1.62      3.23 o 
  -1   3  13        2.77       -2.41      3.56 o 
   0   3  13        1.78       -2.38      3.40 o 
  -7   4  13        0.77        5.23      3.82 o 
  -6   4  13        2.42       -0.23      3.60 o 
  -5   4  13        1.32        3.22      3.37 o 
  -4   4  13        6.94        6.32      3.79 o 
  -3   4  13        9.23        9.57      3.65 o 
  -2   4  13       11.72        7.73      3.87 o 
  -1   4  13        7.82       10.30      4.02 o 
  -5   5  13        9.40        3.97      3.59 o 
  -4   5  13        0.00       -3.62      3.62 o 
  -3   5  13        4.97        7.59      3.87 o 
  -6   0  14        0.10       -0.95      3.37 o 
  -4   0  14        0.30        2.80      3.30 o 
  -2   0  14       39.27       42.65      5.58 o 
  -7   1  14        3.09        3.40      3.83 o 
  -6   1  14       10.67       11.18      3.83 o 
  -5   1  14        0.48       -0.97      3.23 o 
  -4   1  14        0.01       -2.70      2.70 o 
  -3   1  14        7.69        4.32      2.46 o 
  -2   1  14       78.82       85.85      4.02 o 
  -1   1  14       13.55       13.33      3.59 o 
  -6   2  14        0.54       -1.61      3.49 o 
  -5   2  14        0.45       -2.49      3.93 o 
  -4   2  14        2.35        4.23      3.59 o 
  -3   2  14        2.42        1.76      3.59 o 
  -2   2  14        8.48        3.21      4.48 o 
  -5   3  14        7.73        6.38      5.33 o 
  -4   3  14        0.01        1.41      3.68 o 
  -3   3  14        0.19       -0.81      3.72 o 
                                                 
